# Supplementary material for: Nuclear cathepsin D enhances TRPS1 transcriptional repressor function to regulate cell cycle progression and transformation in human breast cancer cells
Source: Oncotarget. 2015 Jun 27;6(29):28084–103. doi: 10.18632/oncotarget.4394 (PMC4695046; doi:10.18632/oncotarget.4394)
Supplement: Supplementary file 2 [file oncotarget-06-28084-s002.xlsx]

## Sheet: table_P23.txt
GeneName	RefSeq_ID	TRPS1_vs_Ctrl	TRPS1.CATHD_v_sCtrl	Ratio	Description
PEG10	NM_001040152	2.472	6.77431	2.74042	Homo sapiens paternally expressed 10 (PEG10), transcript variant 1, mRNA [NM_001040152]
RBP1	NM_002899	2.35	4.94824	2.10563	Homo sapiens retinol binding protein 1, cellular (RBP1), transcript variant 1, mRNA [NM_002899]
MSMB	NM_002443	2.208	3.78045	1.71216	Homo sapiens microseminoprotein, beta- (MSMB), transcript variant PSP94, mRNA [NM_002443]
ITM2A	NM_004867	2.105	3.46185	1.64459	Homo sapiens integral membrane protein 2A (ITM2A), transcript variant 1, mRNA [NM_004867]
CRISP2	NM_003296	2.207	3.59015	1.62671	Homo sapiens cysteine-rich secretory protein 2 (CRISP2), transcript variant 1, mRNA [NM_003296]
CDH18	NM_004934	4.061	6.15349	1.51526	Homo sapiens cadherin 18, type 2 (CDH18), transcript variant 1, mRNA [NM_004934]
RHOBTB1	NM_001242359	2.874	4.27425	1.48721	Homo sapiens Rho-related BTB domain containing 1 (RHOBTB1), transcript variant 4, mRNA [NM_001242359]
PRSS23	NM_007173	2.251	3.32212	1.47584	Homo sapiens protease, serine, 23 (PRSS23), mRNA [NM_007173]
MAOA	NM_000240	2.417	3.48797	1.4431	Homo sapiens monoamine oxidase A (MAOA), nuclear gene encoding mitochondrial protein, mRNA [NM_000240]
GULP1	NM_016315	2.177	3.06221	1.40662	Homo sapiens GULP, engulfment adaptor PTB domain containing 1 (GULP1), mRNA [NM_016315]
C1QTNF6	NM_031910	3.588	4.92509	1.37266	Homo sapiens C1q and tumor necrosis factor related protein 6 (C1QTNF6), transcript variant 1, mRNA [NM_031910]
LIN7A	NM_004664	2.276	2.82947	1.24318	Homo sapiens lin-7 homolog A (C. elegans) (LIN7A), mRNA [NM_004664]
RASGRP1	NM_005739	4.528	5.60129	1.23703	Homo sapiens RAS guanyl releasing protein 1 (calcium and DAG-regulated) (RASGRP1), transcript variant 1, mRNA [NM_005739]
IL24	NM_001185156	2.137	2.60533	1.21915	Homo sapiens interleukin 24 (IL24), transcript variant 3, mRNA [NM_001185156]
STOX1	NM_152709	2.144	2.60963	1.21718	Homo sapiens storkhead box 1 (STOX1), transcript variant 1, mRNA [NM_152709]
HSD17B11	NM_016245	3.641	4.34273	1.19273	Homo sapiens hydroxysteroid (17-beta) dehydrogenase 11 (HSD17B11), mRNA [NM_016245]
RHOBTB3	NM_014899	2.291	2.6908	1.17451	Homo sapiens Rho-related BTB domain containing 3 (RHOBTB3), mRNA [NM_014899]
KITLG	NM_000899	2.363	2.76055	1.16824	Homo sapiens KIT ligand (KITLG), transcript variant b, mRNA [NM_000899]
BCHE	NM_000055	2.52	2.92652	1.16132	Homo sapiens butyrylcholinesterase (BCHE), mRNA [NM_000055]
CLCA2	NM_006536	2.075	2.21961	1.06969	Homo sapiens chloride channel accessory 2 (CLCA2), mRNA [NM_006536]
PPP1R3B	NM_001201329	2.083	2.20295	1.05758	Homo sapiens protein phosphatase 1, regulatory subunit 3B (PPP1R3B), transcript variant 1, mRNA [NM_001201329]
KRT222	NM_152349	3.027	3.05408	1.00894	Homo sapiens keratin 222 (KRT222), mRNA [NM_152349]
C8orf31	NM_173687	2.123	2.11935	0.998279	Homo sapiens chromosome 8 open reading frame 31 (C8orf31), mRNA [NM_173687]
BATF	NM_006399	2.432	2.34258	0.963231	Homo sapiens basic leucine zipper transcription factor, ATF-like (BATF), mRNA [NM_006399]
GPRC5B	NM_016235	2.123	2.01659	0.949878	Homo sapiens G protein-coupled receptor, family C, group 5, member B (GPRC5B), mRNA [NM_016235]
CXXC4	NM_025212	2.006	1.81842	0.906493	Homo sapiens CXXC finger protein 4 (CXXC4), mRNA [NM_025212]
UCA1	NR_015379	2.271	2.02789	0.89295	Homo sapiens urothelial cancer associated 1 (non-protein coding) (UCA1), non-coding RNA [NR_015379]
CASP10	NM_032977	2.526	2.25538	0.892866	Homo sapiens caspase 10, apoptosis-related cysteine peptidase (CASP10), transcript variant 1, mRNA [NM_032977]
FAM107B	NM_031453	2.038	1.79034	0.87848	Homo sapiens family with sequence similarity 107, member B (FAM107B), mRNA [NM_031453]
CFH	NM_001014975	2.435	1.99014	0.817307	Homo sapiens complement factor H (CFH), nuclear gene encoding mitochondrial protein, transcript variant 2, mRNA [NM_001014975]
MECOM	NM_001164000	2.506	1.97312	0.78736	Homo sapiens MDS1 and EVI1 complex locus (MECOM), transcript variant 6, mRNA [NM_001164000]
SYTL2	NM_206927	2.341	1.8383	0.785263	Homo sapiens synaptotagmin-like 2 (SYTL2), transcript variant c, mRNA [NM_206927]
ISPD	NM_001101426	2.016	1.57907	0.783267	Homo sapiens isoprenoid synthase domain containing (ISPD), transcript variant 1, mRNA [NM_001101426]
C12orf35	NM_018169	2.267	1.75946	0.776118	Homo sapiens chromosome 12 open reading frame 35 (C12orf35), mRNA [NM_018169]
CRYAB	NM_001885	2.075	1.60234	0.772212	Homo sapiens crystallin, alpha B (CRYAB), mRNA [NM_001885]
ODAM	NM_017855	5.517	4.16626	0.755168	Homo sapiens odontogenic, ameloblast asssociated (ODAM), mRNA [NM_017855]
EGFL6	NM_001167890	4.321	3.24875	0.751851	Homo sapiens EGF-like-domain, multiple 6 (EGFL6), transcript variant 2, mRNA [NM_001167890]
MECOM	NM_005241	2.304	1.72082	0.746886	Homo sapiens MDS1 and EVI1 complex locus (MECOM), transcript variant 2, mRNA [NM_005241]
STX19	NM_001001850	2.811	2.09827	0.74645	Homo sapiens syntaxin 19 (STX19), mRNA [NM_001001850]
IL20	NM_018724	2.705	2.01454	0.744746	Homo sapiens interleukin 20 (IL20), mRNA [NM_018724]
RNF43	NM_017763	2.333	1.69323	0.725772	Homo sapiens ring finger protein 43 (RNF43), mRNA [NM_017763]
CFHR3	NM_021023	2.277	1.64318	0.721644	Homo sapiens complement factor H-related 3 (CFHR3), transcript variant 1, mRNA [NM_021023]
PLAU	NM_002658	2.017	1.37172	0.68008	Homo sapiens plasminogen activator, urokinase (PLAU), transcript variant 1, mRNA [NM_002658]
SLC1A3	NM_004172	2.047	1.28471	0.627608	Homo sapiens solute carrier family 1 (glial high affinity glutamate transporter), member 3 (SLC1A3), transcript variant 1, mRNA [NM_004172]
PKP2	NM_004572	2.041	1.116	0.54679	Homo sapiens plakophilin 2 (PKP2), transcript variant 2b, mRNA [NM_004572]
TTC18	NM_145170	2.226	1.17079	0.52596	Homo sapiens tetratricopeptide repeat domain 18 (TTC18), mRNA [NM_145170]
HOPX	NM_139211	3.143	1.59715	0.508161	Homo sapiens HOP homeobox (HOPX), transcript variant 2, mRNA [NM_139211]
FLRT3	NM_198391	2.925	1.47607	0.504639	Homo sapiens fibronectin leucine rich transmembrane protein 3 (FLRT3), transcript variant 2, mRNA [NM_198391]
CDH10	NM_006727	2.608	0.863588	0.33113	Homo sapiens cadherin 10, type 2 (T2-cadherin) (CDH10), mRNA [NM_006727]
