# Supplementary material for: Nuclear cathepsin D enhances TRPS1 transcriptional repressor function to regulate cell cycle progression and transformation in human breast cancer cells
Source: Oncotarget. 2015 Jun 27;6(29):28084–103. doi: 10.18632/oncotarget.4394 (PMC4695046; doi:10.18632/oncotarget.4394)
Supplement: Supplementary file 3 [file oncotarget-06-28084-s003.xlsx]

## Sheet: Feuil1
RefSeq_ID	Ratio	FC (TRPS1)	Adj.P.Value	Test	Ref	logFC TRPS1	Ratio	R	Column	Row	Name	ID	RefNumber	ControlType	GeneName	TopHit	Description	Go	ChromosomalLocation	EntrezGeneID
NM_002411	0.494	-2.025	5.03E-03	82.468268	166.4604904	0.766641262	1.701304363	3.443935958	154	325	NM_002411	A_23_P161940	53290	false	SCGB2A2	ref|NM_002411|ens|ENST00000227918|gb|BC128252|gb|BC128402	Homo sapiens secretoglobin, family 2A, member 2 (SCGB2A2), mRNA [NM_002411]	GO:0003674(molecular_function)|GO:0005488(binding)|GO:0005496(steroid binding)|GO:0005575(cellular_component)|GO:0005576(extracellular region)|GO:0008150(biological_process)	chr11:62038496-62040443	entg|4250
NM_005099	0.446	-2.244	3.79E-03	372.5886296	826.410712	-0.601425228	0.659102511	1.477808321	138	63	NM_005099	A_23_P360754	10306	false	ADAMTS4	ref|NM_005099|ens|ENST00000367996|gb|AB014588|gb|BC063293	Homo sapiens ADAM metallopeptidase with thrombospondin type 1 motif, 4 (ADAMTS4), mRNA [NM_005099]	GO:0001501(skeletal system development)|GO:0002020(protease binding)|GO:0004222(metalloendopeptidase activity)|GO:0005515(protein binding)|GO:0005576(extracellular region)|GO:0005578(proteinaceous extracellular matrix)|GO:0005615(extracellular space)|GO:0006508(proteolysis)|GO:0008233(peptidase activity)|GO:0008237(metallopeptidase activity)|GO:0008270(zinc ion binding)|GO:0046872(metal ion bindi…	chr1:161159705-161159646	entg|9507
NM_016548	0.493	-2.03	6.20E-03	636.0974688	1284.732216	-0.4616388	0.726160922	1.472943047	142	89	NM_016548	A_23_P146512	14574	false	GOLM1	ref|NM_016548|ref|NM_177937|ens|ENST00000388711|ens|ENST00000388712	Homo sapiens golgi membrane protein 1 (GOLM1), transcript variant 1, mRNA [NM_016548]	GO:0005794(Golgi apparatus)|GO:0005887(integral to plasma membrane)|GO:0016020(membrane)	chr9:88641621-88641562	entg|51280
NM_020672	0.471	-2.122	8.85E-03	93.71403031	195.9323348	-0.716363074	0.60862982	1.292207685	109	346	NM_020672	A_23_P124619	56689	false	S100A14	ref|NM_020672|ens|ENST00000344616|ens|ENST00000368702|ens|ENST00000368701	Homo sapiens S100 calcium binding protein A14 (S100A14), mRNA [NM_020672]	GO:0005509(calcium ion binding)|GO:0005737(cytoplasm)|GO:0005886(plasma membrane)|GO:0015630(microtubule cytoskeleton)|GO:0030054(cell junction)|GO:0032496(response to lipopolysaccharide)|GO:0034142(toll-like receptor 4 signaling pathway)|GO:0042379(chemokine receptor binding)|GO:0042742(defense response to bacterium)|GO:0048471(perinuclear region of cytoplasm)|GO:0055074(calcium ion homeostasis)…	chr1:153587065-153587006	entg|57402
NM_009587	0.474	-2.108	3.83E-02	200.9269559	401.6619055	-1.128657887	0.457340983	0.964854395	60	229	NM_009587	A_23_P116557	37452	false	LGALS9	ref|NM_009587|ref|NM_002308|ref|NM_001042685|ref|NM_001040078	Homo sapiens lectin, galactoside-binding, soluble, 9 (LGALS9), transcript variant 1, mRNA [NM_009587]	GO:0004871(signal transducer activity)|GO:0005529(sugar binding)|GO:0005534(galactose binding)|GO:0005576(extracellular region)|GO:0005737(cytoplasm)|GO:0007165(signal transduction)|GO:0043123(positive regulation of I-kappaB kinase/NF-kappaB cascade)	chr17:25974458-25975920	entg|3965
NM_003571	0.456	-2.193	2.64E-03	252.4823794	553.9620162	-1.195586789	0.43660883	0.957475503	117	145	NM_003571	A_23_P159316	23733	false	BFSP2	ref|NM_003571|ens|ENST00000302334|ens|ENST00000503047|ens|ENST00000510039	Homo sapiens beaded filament structural protein 2, phakinin (BFSP2), mRNA [NM_003571]	GO:0005200(structural constituent of cytoskeleton)|GO:0005212(structural constituent of eye lens)|GO:0005737(cytoplasm)|GO:0005856(cytoskeleton)|GO:0005882(intermediate filament)|GO:0005886(plasma membrane)|GO:0007601(visual perception)|GO:0045104(intermediate filament cytoskeleton organization)|GO:0048469(cell maturation)|GO:0050896(response to stimulus)|GO:0070307(lens fiber cell development)	chr3:133193941-133194001	entg|8419
NM_014112	0.42	-2.381	5.42E-03	1850.16985	4323.307575	-1.742411936	0.2988696	0.711594286	71	13	NM_014112	A_23_P134755	2039	false	TRPS1	ref|NM_014112|ens|ENST00000395715|gb|AF183810|tc|THC2729970	Homo sapiens trichorhinophalangeal syndrome I (TRPS1), mRNA [NM_014112]	GO:0000122(negative regulation of transcription from RNA polymerase II promoter)|GO:0001501(skeletal system development)|GO:0003700(sequence-specific DNA binding transcription factor activity)|GO:0005515(protein binding)|GO:0005622(intracellular)|GO:0005634(nucleus)|GO:0006355(regulation of transcription, DNA-dependent)|GO:0006366(transcription from RNA polymerase II promoter)|GO:0006607(NLS-bear…	chr8:116421052-116420993	entg|7227
NM_015515	0.461	-2.168	6.33E-03	1242.400772	2861.64705	-1.797198228	0.287732835	0.624149317	37	40	NM_015515	A_33_P3299761	6433	false	KRT23	ref|NM_015515|ens|ENST00000436344|ens|ENST00000462312|ens|ENST00000209718	Homo sapiens keratin 23 (histone deacetylase inducible) (KRT23), mRNA [NM_015515]	GO:0005198(structural molecule activity)|GO:0005882(intermediate filament)	chr17:39081779-39081720	entg|25984
NM_006074	0.441	-2.267	4.08E-02	286.056311	595.8772578	-2.452103941	0.182744014	0.41438552	80	229	NM_006074	A_24_P172481	37472	false	TRIM22	ref|NM_006074|ref|NM_001199573|ens|ENST00000455293|ens|ENST00000379965	Homo sapiens tripartite motif containing 22 (TRIM22), transcript variant 1, mRNA [NM_006074]	GO:0003700(sequence-specific DNA binding transcription factor activity)|GO:0003714(transcription corepressor activity)|GO:0005622(intracellular)|GO:0005634(nucleus)|GO:0005737(cytoplasm)|GO:0005794(Golgi apparatus)|GO:0006355(regulation of transcription, DNA-dependent)|GO:0006955(immune response)|GO:0008270(zinc ion binding)|GO:0009615(response to virus)|GO:0015030(Cajal body)|GO:0016607(nuclear …	chr11:5731591-5731650	entg|10346
NM_080657	0.432	-2.316	3.76E-02	1278.147208	2802.305838	-2.888063964	0.135084686	0.312696032	113	192	NM_080657	A_24_P28722	31437	false	RSAD2	ref|NM_080657|ens|ENST00000382040|gb|AF026941|gb|AF442151	Homo sapiens radical S-adenosyl methionine domain containing 2 (RSAD2), mRNA [NM_080657]	GO:0003674(molecular_function)|GO:0003824(catalytic activity)|GO:0005783(endoplasmic reticulum)|GO:0005789(endoplasmic reticulum membrane)|GO:0005794(Golgi apparatus)|GO:0016020(membrane)|GO:0030278(regulation of ossification)|GO:0046872(metal ion binding)|GO:0051536(iron-sulfur cluster binding)|GO:0051607(defense response to virus)	chr2:7037200-7037259	entg|91543
