# Supplementary material for: Nuclear cathepsin D enhances TRPS1 transcriptional repressor function to regulate cell cycle progression and transformation in human breast cancer cells
Source: Oncotarget. 2015 Jun 27;6(29):28084–103. doi: 10.18632/oncotarget.4394 (PMC4695046; doi:10.18632/oncotarget.4394)
Supplement: Supplementary file 4 [file oncotarget-06-28084-s004.xlsx]

## Sheet: table_comparative.txt
		siTRPS_siCATHD			siTRPS			siCATHD				ANNOTATION
RefSeq_ID	FC(siTRPS_siCATHD)	p.value(siTRPS_siCATHD)	adj.pv(siTRPS_siCATHD)	FC(siTRPS)	p.value(siTRPS)	adj.pv(siTRPS)	FC(siCATHD)	p.value(siCATHD)	adj.pv(siCATHD)	Probe_ID	GeneName	TopHit	Description	Go	ChromosomalLocation	EntrezGeneID
NM_001040152	6.77431	1.53923e-07	9.71205e-05	2.47227	0.000198485	0.0291561	1.30701	0.00153379	0.180331	A_23_P82503	PEG10	ref|NM_001040152|ref|NM_001184961|ref|NM_001184962|ref|NM_015068	Homo sapiens paternally expressed 10 (PEG10), transcript variant 1, mRNA [NM_001040152]	GO:0003677(DNA binding)|GO:0005515(protein binding)|GO:0005634(nucleus)|GO:0005737(cytoplasm)|GO:0006915(apoptosis)|GO:0008270(zinc ion binding)|GO:0030154(cell differentiation)|GO:0030512(negative regulation of transforming growth factor beta receptor signaling pathway)|GO:0046872(metal ion binding)	chr7:94298564-94298623	entg|23089
NM_004934	6.15349	1.07924e-08	3.86822e-05	4.06103	3.40145e-07	0.00203191	1.42675	0.00190654	0.190431	A_23_P84118	CDH18	ref|NM_004934|ref|NM_001167667|ens|ENST00000542864|ens|ENST00000507958	Homo sapiens cadherin 18, type 2 (CDH18), transcript variant 1, mRNA [NM_004934]	GO:0005509(calcium ion binding)|GO:0005886(plasma membrane)|GO:0007155(cell adhesion)|GO:0007156(homophilic cell adhesion)|GO:0016021(integral to membrane)|GO:0034329(cell junction assembly)|GO:0034332(adherens junction organization)|GO:0045216(cell-cell junction organization)	chr5:19473231-19473172	entg|1016
NM_005739	5.60129	3.87287e-09	3.86822e-05	4.52815	3.58861e-09	6.43115e-05	1.0388	0.565822	0.844855	A_23_P124642	RASGRP1	ref|NM_005739|ref|NM_001128602|ens|ENST00000310803|ens|ENST00000450598	Homo sapiens RAS guanyl releasing protein 1 (calcium and DAG-regulated) (RASGRP1), transcript variant 1, mRNA [NM_005739]	GO:0000139(Golgi membrane)|GO:0005085(guanyl-nucleotide exchange factor activity)|GO:0005509(calcium ion binding)|GO:0005624(membrane fraction)|GO:0005737(cytoplasm)|GO:0005783(endoplasmic reticulum)|GO:0005789(endoplasmic reticulum membrane)|GO:0005794(Golgi apparatus)|GO:0005829(cytosol)|GO:0005886(plasma membrane)|GO:0007165(signal transduction)|GO:0007265(Ras protein signal transduction)|GO:0…	chr15:38780497-38780438	entg|10125
A_33_P3404739	5.23541	1.24377e-08	4.05266e-05	1.83027	3.30503e-05	0.010769	1.08365	0.262002	0.654175	A_33_P3404739	A_33_P3404739		Unknown		chr6:049519820-049519879
NM_001145652	5.20294	8.92354e-09	3.86822e-05	1.86608	0.000689888	0.0532909	1.07872	0.31635	0.695748	A_33_P3847514	C6orf141	ref|NM_001145652|ens|ENST00000415078|ens|ENST00000529246|ens|ENST00000414696	Homo sapiens chromosome 6 open reading frame 141 (C6orf141), mRNA [NM_001145652]		chr6:49519296-49519355	entg|135398
NM_152520	5.11817	5.47958e-09	3.86822e-05	1.49738	0.000685661	0.0531393	1.26381	0.00942454	0.268588	A_23_P334857	ZNF385B	ref|NM_152520|ref|NM_001113397|ref|NM_001113398|ens|ENST00000409692	Homo sapiens zinc finger protein 385B (ZNF385B), transcript variant 1, mRNA [NM_152520]	GO:0003676(nucleic acid binding)|GO:0005622(intracellular)|GO:0005634(nucleus)|GO:0008270(zinc ion binding)|GO:0046872(metal ion binding)	chr2:180307554-180307495	entg|151126
NM_002899	4.94824	7.36168e-09	3.86822e-05	2.35016	2.02973e-06	0.0037881	1.2088	0.0333036	0.349117	A_23_P257649	RBP1	ref|NM_002899|ref|NM_001130993|ref|NM_001130992|ens|ENST00000232219	Homo sapiens retinol binding protein 1, cellular (RBP1), transcript variant 1, mRNA [NM_002899]	GO:0005215(transporter activity)|GO:0005501(retinoid binding)|GO:0005737(cytoplasm)|GO:0006776(vitamin A metabolic process)|GO:0008289(lipid binding)|GO:0016918(retinal binding)|GO:0019841(retinol binding)|GO:0030852(regulation of granulocyte differentiation)|GO:0033189(response to vitamin A)|GO:0042572(retinol metabolic process)|GO:0042573(retinoic acid metabolic process)	chr3:139257729-139257670	entg|5947
NM_031910	4.92509	3.82094e-09	3.86822e-05	3.58787	2.39107e-07	0.00171401	1.32747	0.00989806	0.270814	A_24_P211565	C1QTNF6	ref|NM_031910|ref|NM_182486|ens|ENST00000493023|ens|ENST00000470655	Homo sapiens C1q and tumor necrosis factor related protein 6 (C1QTNF6), transcript variant 1, mRNA [NM_031910]	GO:0005576(extracellular region)|GO:0005581(collagen)	chr22:37576349-37576290	entg|114904
NM_016245	4.34273	2.14682e-08	4.48792e-05	3.64126	1.47607e-08	0.000176351	-1.17806	0.0775784	0.442061	A_23_P408271	HSD17B11	ref|NM_016245|ens|ENST00000502576|ens|ENST00000512344|ens|ENST00000507518	Homo sapiens hydroxysteroid (17-beta) dehydrogenase 11 (HSD17B11), mRNA [NM_016245]	GO:0000166(nucleotide binding)|GO:0004303(estradiol 17-beta-dehydrogenase activity)|GO:0005576(extracellular region)|GO:0005737(cytoplasm)|GO:0006694(steroid biosynthetic process)|GO:0006710(androgen catabolic process)|GO:0016229(steroid dehydrogenase activity)	chr4:88258426-88258367	entg|51170
NM_001242359	4.27425	1.80824e-08	4.48792e-05	2.87439	2.83296e-06	0.0037881	1.0082	0.921895	0.979852	A_33_P3348288	RHOBTB1	ref|NM_001242359|ref|NM_014836|ref|NR_024554|ref|NR_024555	Homo sapiens Rho-related BTB domain containing 1 (RHOBTB1), transcript variant 4, mRNA [NM_001242359]	GO:0000166(nucleotide binding)|GO:0005525(GTP binding)|GO:0005622(intracellular)|GO:0005829(cytosol)|GO:0005886(plasma membrane)|GO:0007264(small GTPase mediated signal transduction)|GO:0051056(regulation of small GTPase mediated signal transduction)	chr10:62629276-62629217	entg|9886
NM_001099781	4.23851	1.67409e-08	4.48792e-05	1.44125	0.00118739	0.0727497	1.05577	0.52941	0.826231	A_33_P3255304	GGT5	ref|NM_001099781|ref|NM_004121|ref|NM_001099782|ens|ENST00000438024	Homo sapiens gamma-glutamyltransferase 5 (GGT5), transcript variant 1, mRNA [NM_001099781]	GO:0003840(gamma-glutamyltransferase activity)|GO:0005886(plasma membrane)|GO:0006520(cellular amino acid metabolic process)|GO:0006692(prostanoid metabolic process)|GO:0006749(glutathione metabolic process)|GO:0006750(glutathione biosynthetic process)|GO:0006954(inflammatory response)|GO:0016021(integral to membrane)|GO:0016740(transferase activity)|GO:0016746(transferase activity, transferring …	chr22:24615682-24615623	entg|2687
NM_017855	4.16626	8.60309e-09	3.86822e-05	5.51714	2.45497e-09	6.43115e-05	1.3732	0.114335	0.502436	A_23_P58228	ODAM	ref|NM_017855|ens|ENST00000510847|ens|ENST00000396094|gb|AK098169	Homo sapiens odontogenic, ameloblast asssociated (ODAM), mRNA [NM_017855]	GO:0005576(extracellular region)|GO:0031214(biomineral tissue development)|GO:0042475(odontogenesis of dentine-containing tooth)|GO:0043205(fibril)	chr4:71068625-71068922	entg|54959
NM_080671	4.03463	1.07272e-08	3.86822e-05	1.20268	0.239118	0.633874	1.31776	0.00645141	0.250446	A_33_P3246448	KCNE4	ref|NM_080671|ens|ENST00000281830|tc|THC2655788	Homo sapiens potassium voltage-gated channel, Isk-related family, member 4 (KCNE4), mRNA [NM_080671]	GO:0005244(voltage-gated ion channel activity)|GO:0005249(voltage-gated potassium channel activity)|GO:0006811(ion transport)|GO:0006813(potassium ion transport)|GO:0016020(membrane)|GO:0016021(integral to membrane)|GO:0016324(apical plasma membrane)	chr2:223920197-223920256	entg|23704
NM_000350	3.78791	1.06329e-08	3.86822e-05	1.91097	2.49153e-05	0.00944065	1.03114	0.714791	0.911211	A_23_P160940	ABCA4	ref|NM_000350|ens|ENST00000370225|ens|ENST00000546054|gb|U88667	Homo sapiens ATP-binding cassette, sub-family A (ABC1), member 4 (ABCA4), mRNA [NM_000350]	GO:0000166(nucleotide binding)|GO:0004012(phospholipid-translocating ATPase activity)|GO:0005215(transporter activity)|GO:0005524(ATP binding)|GO:0005624(membrane fraction)|GO:0005887(integral to plasma membrane)|GO:0006649(phospholipid transfer to membrane)|GO:0006810(transport)|GO:0007601(visual perception)|GO:0007603(phototransduction, visible light)|GO:0016020(membrane)|GO:0016887(ATPase acti…	chr1:94458680-94458621	entg|24
NM_002443	3.78045	1.6924e-08	4.48792e-05	2.20845	1.99545e-06	0.0037881	-1.05283	0.437353	0.77791	A_24_P146683	MSMB	ref|NM_002443|ref|NM_138634|ens|ENST00000478719|ens|ENST00000466268	Homo sapiens microseminoprotein, beta- (MSMB), transcript variant PSP94, mRNA [NM_002443]	GO:0003674(molecular_function)|GO:0005576(extracellular region)|GO:0005615(extracellular space)|GO:0005634(nucleus)|GO:0008150(biological_process)	chr10:51562359-51562418	entg|4477
NM_001010980	3.66671	3.82129e-08	5.2678e-05	1.59493	0.000857959	0.0599434	1.12478	0.0761823	0.440385	A_33_P3211198	C1orf130	ref|NM_001010980|ens|ENST00000374392|ens|ENST00000486262|gb|AK124519	Homo sapiens chromosome 1 open reading frame 130 (C1orf130), mRNA [NM_001010980]	GO:0016020(membrane)|GO:0016021(integral to membrane)	chr1:24935731-24935790	entg|400746
NM_001008539	3.61234	2.30046e-07	0.000112546	1.04371	0.645147	0.881892	1.34719	0.00999727	0.271251	A_33_P3316539	SLC7A2	ref|NM_001008539|ref|NM_001164771|ref|NM_003046|ens|ENST00000004531	Homo sapiens solute carrier family 7 (cationic amino acid transporter, y+ system), member 2 (SLC7A2), transcript variant 2, mRNA [NM_001008539]	GO:0000064(L-ornithine transmembrane transporter activity)|GO:0002537(nitric oxide production involved in inflammatory response)|GO:0005289(high affinity arginine transmembrane transporter activity)|GO:0005624(membrane fraction)|GO:0005737(cytoplasm)|GO:0005886(plasma membrane)|GO:0005887(integral to plasma membrane)|GO:0006520(cellular amino acid metabolic process)|GO:0006809(nitric oxide biosyn…	chr8:17427847-17427906	entg|6542
NM_003296	3.59015	1.97856e-06	0.000272206	2.20711	1.9826e-05	0.00866588	1.03299	0.598746	0.861318	A_32_P173662	CRISP2	ref|NM_003296|ref|NM_001142408|ref|NM_001142417|ref|NM_001142435	Homo sapiens cysteine-rich secretory protein 2 (CRISP2), transcript variant 1, mRNA [NM_003296]	GO:0005576(extracellular region)|GO:0005615(extracellular space)	chr6:49665601-49663607	entg|7180
NM_002409	3.56624	3.43474e-08	5.1295e-05	1.53599	0.00181429	0.0925629	-1.25826	0.0438039	0.378987	A_24_P245838	MGAT3	ref|NM_002409|ref|NM_001098270|ens|ENST00000341184|gb|AK125361	Homo sapiens mannosyl (beta-1,4-)-glycoprotein beta-1,4-N-acetylglucosaminyltransferase (MGAT3), transcript variant 1, mRNA [NM_002409]	GO:0000139(Golgi membrane)|GO:0003830(beta-1,4-mannosylglycoprotein 4-beta-N-acetylglucosaminyltransferase activity)|GO:0005794(Golgi apparatus)|GO:0016020(membrane)|GO:0016021(integral to membrane)|GO:0016757(transferase activity, transferring glycosyl groups)|GO:0018279(protein N-linked glycosylation via asparagine)|GO:0043687(post-translational protein modification)|GO:0044267(cellular protein…	chr22:39888092-39888151	entg|4248
NM_002614	3.55134	2.51576e-08	4.74579e-05	1.47137	0.000773527	0.0564659	-1.17383	0.34171	0.71427	A_23_P52121	PDZK1	ref|NM_002614|ref|NM_001201325|ref|NM_001201326|ref|NR_003377	Homo sapiens PDZ domain containing 1 (PDZK1), transcript variant 1, mRNA [NM_002614]	GO:0005124(scavenger receptor binding)|GO:0005215(transporter activity)|GO:0005515(protein binding)|GO:0005737(cytoplasm)|GO:0006810(transport)|GO:0008283(cell proliferation)|GO:0015879(carnitine transport)|GO:0015893(drug transport)|GO:0016020(membrane)|GO:0030165(PDZ domain binding)|GO:0031526(brush border membrane)|GO:0034767(positive regulation of ion transmembrane transport)	chr1:145763717-145763776	entg|5174
ENST00000419440	3.50841	6.69944e-08	7.06239e-05	1.91706	0.000752449	0.0558269	1.22503	0.0295311	0.341151	A_33_P3347477	ENST00000419440	ens|ENST00000419440|gb|DA375949	DA375949 BRTHA2 Homo sapiens cDNA clone BRTHA2007423 5', mRNA sequence [DA375949]		chr11:131747657-131747598
NM_003225	3.50141	2.37241e-07	0.000112546	1.1277	0.551417	0.83973	-1.85883	0.00257359	0.203626	A_24_P322771	TFF1	ref|NM_003225|ens|ENST00000291527|gb|E02904|gb|X52003	Homo sapiens trefoil factor 1 (TFF1), mRNA [NM_003225]	GO:0005515(protein binding)|GO:0005576(extracellular region)|GO:0005615(extracellular space)|GO:0005975(carbohydrate metabolic process)|GO:0006950(response to stress)|GO:0007586(digestion)|GO:0008083(growth factor activity)|GO:0010039(response to iron ion)|GO:0030277(maintenance of gastrointestinal epithelium)|GO:0032355(response to estradiol stimulus)|GO:0043434(response to peptide hormone stimu…	chr21:43783499-43783440	entg|7031
NM_000240	3.48797	1.06683e-07	9.32618e-05	2.41676	1.86851e-06	0.0037881	1.22569	0.11557	0.504179	A_33_P3242543	MAOA	ref|NM_000240|ens|ENST00000338702|gb|FV406248|tc|THC2469214	Homo sapiens monoamine oxidase A (MAOA), nuclear gene encoding mitochondrial protein, mRNA [NM_000240]	GO:0005625(soluble fraction)|GO:0005739(mitochondrion)|GO:0005741(mitochondrial outer membrane)|GO:0006576(cellular biogenic amine metabolic process)|GO:0006584(catecholamine metabolic process)|GO:0006805(xenobiotic metabolic process)|GO:0007268(synaptic transmission)|GO:0007269(neurotransmitter secretion)|GO:0007610(behavior)|GO:0008131(primary amine oxidase activity)|GO:0016020(membrane)|GO:001…	chrX:43606008-43606067	entg|4128
NM_004867	3.46185	1.99017e-08	4.48792e-05	2.10514	6.70966e-05	0.0159263	1.07459	0.411787	0.76039	A_23_P171074	ITM2A	ref|NM_004867|ref|NM_001171581|ens|ENST00000469541|ens|ENST00000434584	Homo sapiens integral membrane protein 2A (ITM2A), transcript variant 1, mRNA [NM_004867]	GO:0005515(protein binding)|GO:0016020(membrane)|GO:0016021(integral to membrane)	chrX:78616934-78616875	entg|9452
NM_007173	3.32212	1.71088e-07	9.71205e-05	2.25089	1.40136e-05	0.00765494	1.20635	0.0422016	0.376359	A_24_P937405	PRSS23	ref|NM_007173|ens|ENST00000280258|gb|AK075362|tc|THC2469793	Homo sapiens protease, serine, 23 (PRSS23), mRNA [NM_007173]	GO:0004252(serine-type endopeptidase activity)|GO:0005576(extracellular region)|GO:0005634(nucleus)|GO:0006508(proteolysis)|GO:0008233(peptidase activity)	chr11:86522062-86522121	entg|11098
NM_000165	3.28802	3.07241e-08	5.01821e-05	1.846	4.38496e-05	0.0126746	-1.02279	0.688999	0.900952	A_24_P55295	GJA1	ref|NM_000165|ens|ENST00000282561|gb|HH837108|gb|HI214749	Homo sapiens gap junction protein, alpha 1, 43kDa (GJA1), mRNA [NM_000165]	GO:0000139(Golgi membrane)|GO:0001701(in utero embryonic development)|GO:0001764(neuron migration)|GO:0001947(heart looping)|GO:0002070(epithelial cell maturation)|GO:0004871(signal transducer activity)|GO:0005102(receptor binding)|GO:0005243(gap junction channel activity)|GO:0005624(membrane fraction)|GO:0005737(cytoplasm)|GO:0005741(mitochondrial outer membrane)|GO:0005764(lysosome)|GO:0005769(…	chr6:121770327-121770386	entg|2697
NM_001167890	3.24875	1.54829e-07	9.71205e-05	4.32113	1.71462e-05	0.00830477	-1.01888	0.760259	0.929246	A_33_P3290709	EGFL6	ref|NM_001167890|ref|NM_015507|ens|ENST00000361306|ens|ENST00000380602	Homo sapiens EGF-like-domain, multiple 6 (EGFL6), transcript variant 2, mRNA [NM_001167890]	GO:0005178(integrin binding)|GO:0005509(calcium ion binding)|GO:0005576(extracellular region)|GO:0005604(basement membrane)|GO:0005615(extracellular space)|GO:0007049(cell cycle)|GO:0007155(cell adhesion)|GO:0007275(multicellular organismal development)|GO:0016020(membrane)|GO:0030154(cell differentiation)	chrX:13651616-13651675	entg|25975
NM_032385	3.21273	2.24669e-07	0.000112546	1.72938	8.20781e-05	0.017722	-1.06135	0.478951	0.801232	A_23_P501831	C5orf4	ref|NM_032385|ens|ENST00000423554|ens|ENST00000326080|gb|AK023820	Homo sapiens chromosome 5 open reading frame 4 (C5orf4), mRNA [NM_032385]	GO:0005506(iron ion binding)|GO:0006633(fatty acid biosynthetic process)|GO:0016020(membrane)|GO:0016021(integral to membrane)|GO:0016491(oxidoreductase activity)	chr5:154198184-154198125	entg|10826
NM_052972	3.15325	1.32323e-07	9.71205e-05	1.82311	0.000102341	0.0196155	-1.31752	0.0368099	0.361164	A_23_P50638	LRG1	ref|NM_052972|ens|ENST00000306390|gb|AB073607|gb|BC070198	Homo sapiens leucine-rich alpha-2-glycoprotein 1 (LRG1), mRNA [NM_052972]	GO:0003674(molecular_function)|GO:0005576(extracellular region)|GO:0008150(biological_process)|GO:0016020(membrane)|GO:0050873(brown fat cell differentiation)	chr19:4537515-4537456	entg|116844
NM_001131	3.11755	2.08238e-07	0.000108169	1.3655	0.01105	0.206712	1.16992	0.0262884	0.328527	A_23_P133722	CRISP1	ref|NM_001131|ref|NM_001205220|ref|NM_170609|ens|ENST00000536021	Homo sapiens cysteine-rich secretory protein 1 (CRISP1), transcript variant 1, mRNA [NM_001131]	GO:0005576(extracellular region)|GO:0005615(extracellular space)|GO:0007342(fusion of sperm to egg plasma membrane)	chr6:49803137-49803078	entg|167
NM_016315	3.06221	3.09845e-08	5.01821e-05	2.17723	6.62829e-06	0.00542151	-1.02548	0.764522	0.930738	A_32_P153388	GULP1	ref|NM_016315|ens|ENST00000409927|ens|ENST00000479019|ens|ENST00000409637	Homo sapiens GULP, engulfment adaptor PTB domain containing 1 (GULP1), mRNA [NM_016315]	GO:0004871(signal transducer activity)|GO:0005737(cytoplasm)|GO:0006810(transport)|GO:0006869(lipid transport)|GO:0006911(phagocytosis, engulfment)|GO:0006915(apoptosis)|GO:0007165(signal transduction)	chr2:189248525-189248584	entg|51454
NM_152349	3.05408	3.22021e-08	5.01821e-05	3.02744	9.95993e-07	0.00309411	-1.21361	0.0400651	0.371639	A_23_P425925	KRT222	ref|NM_152349|ens|ENST00000394052|gb|EU832123|gb|EU832217	Homo sapiens keratin 222 (KRT222), mRNA [NM_152349]	GO:0005198(structural molecule activity)|GO:0005882(intermediate filament)	chr17:38812814-38812755	entg|125113
NM_001127322	3.0449	2.26213e-06	0.000287516	1.3278	0.0208399	0.267242	1.26389	0.00485207	0.233434	A_24_P664995	CBX5	ref|NM_001127322|ref|NM_012117|ref|NM_001127321|ens|ENST00000209875	Homo sapiens chromobox homolog 5 (CBX5), transcript variant 1, mRNA [NM_001127322]	GO:0000118(histone deacetylase complex)|GO:0000776(kinetochore)|GO:0003682(chromatin binding)|GO:0005515(protein binding)|GO:0005634(nucleus)|GO:0005635(nuclear envelope)|GO:0005654(nucleoplasm)|GO:0005694(chromosome)|GO:0005720(nuclear heterochromatin)|GO:0005730(nucleolus)|GO:0005737(cytoplasm)|GO:0007596(blood coagulation)|GO:0010369(chromocenter)|GO:0016605(PML body)|GO:0017053(transcriptiona…	chr12:54624854-54624795	entg|23468
NM_017549	2.96783	3.76875e-07	0.000133405	-1.13787	0.0728925	0.423962	1.51165	0.00230172	0.198718	A_24_P166613	EPDR1	ref|NM_017549|ref|NM_001242946|ref|NM_001242948|ens|ENST00000199448	Homo sapiens ependymin related protein 1 (zebrafish) (EPDR1), transcript variant 1, mRNA [NM_017549]	GO:0005509(calcium ion binding)|GO:0005576(extracellular region)|GO:0005764(lysosome)|GO:0007160(cell-matrix adhesion)	chr7:37991294-37991353	entg|54749
NM_000055	2.92652	5.03484e-08	6.44496e-05	2.51997	4.87089e-07	0.00236953	1.15469	0.390388	0.747212	A_23_P212050	BCHE	ref|NM_000055|ens|ENST00000482958|ens|ENST00000497011|ens|ENST00000264381	Homo sapiens butyrylcholinesterase (BCHE), mRNA [NM_000055]	GO:0001540(beta-amyloid binding)|GO:0003824(catalytic activity)|GO:0003990(acetylcholinesterase activity)|GO:0004091(carboxylesterase activity)|GO:0004104(cholinesterase activity)|GO:0005576(extracellular region)|GO:0005615(extracellular space)|GO:0005624(membrane fraction)|GO:0005788(endoplasmic reticulum lumen)|GO:0007271(synaptic transmission, cholinergic)|GO:0007584(response to nutrient)|GO:0…	chr3:165490878-165490819	entg|590
NM_018004	2.92283	5.74182e-08	6.79141e-05	1.27117	0.0396993	0.34181	-1.01415	0.91109	0.976546	A_33_P3344831	TMEM45A	ref|NM_018004|ens|ENST00000489060|ens|ENST00000323523|gb|AK000996	Homo sapiens transmembrane protein 45A (TMEM45A), mRNA [NM_018004]	GO:0016020(membrane)|GO:0016021(integral to membrane)	chr3:100296198-100296257	entg|55076
NM_000633	2.91914	4.13641e-08	5.49101e-05	1.22887	0.0571527	0.390064	-1.03575	0.563724	0.844197	A_23_P352266	BCL2	ref|NM_000633|ens|ENST00000398117|ens|ENST00000333681|gb|FW409933	Homo sapiens B-cell CLL/lymphoma 2 (BCL2), nuclear gene encoding mitochondrial protein, transcript variant alpha, mRNA [NM_000633]	GO:0000082(G1/S transition of mitotic cell cycle)|GO:0000209(protein polyubiquitination)|GO:0000902(cell morphogenesis)|GO:0001541(ovarian follicle development)|GO:0001656(metanephros development)|GO:0001657(ureteric bud development)|GO:0001658(branching involved in ureteric bud morphogenesis)|GO:0001662(behavioral fear response)|GO:0001666(response to hypoxia)|GO:0001782(B cell homeostasis)|GO:0…	chr18:60790782-60790723	entg|596
NM_004664	2.82947	7.88255e-08	8.07218e-05	2.27638	2.37568e-06	0.0037881	1.11283	0.182009	0.581759	A_23_P99253	LIN7A	ref|NM_004664|ens|ENST00000261203|gb|BC118609|gb|BC122561	Homo sapiens lin-7 homolog A (C. elegans) (LIN7A), mRNA [NM_004664]	GO:0005515(protein binding)|GO:0005886(plasma membrane)|GO:0005923(tight junction)|GO:0006461(protein complex assembly)|GO:0006887(exocytosis)|GO:0014069(postsynaptic density)|GO:0015031(protein transport)|GO:0016323(basolateral plasma membrane)|GO:0019717(synaptosome)|GO:0030054(cell junction)|GO:0045202(synapse)|GO:0045211(postsynaptic membrane)|GO:0097016(L27 domain binding)	chr12:81191501-81191442	entg|8825
NM_001098835	2.79443	6.06342e-08	6.79141e-05	1.69388	0.000111663	0.0206602	1.13625	0.228186	0.626046	A_33_P3312499	MS4A15	ref|NM_001098835|ref|NM_152717|ens|ENST00000405633|ens|ENST00000337911	Homo sapiens membrane-spanning 4-domains, subfamily A, member 15 (MS4A15), transcript variant 1, mRNA [NM_001098835]	GO:0004872(receptor activity)|GO:0016020(membrane)|GO:0016021(integral to membrane)	chr11:60544144-60544203	entg|219995
NM_000899	2.76055	6.04768e-08	6.79141e-05	2.36337	1.50457e-06	0.00358784	1.39683	0.00299996	0.211761	A_24_P133253	KITLG	ref|NM_000899|ref|NM_003994|gb|AK025245|gb|CR749222	Homo sapiens KIT ligand (KITLG), transcript variant b, mRNA [NM_000899]	GO:0001541(ovarian follicle development)|GO:0001755(neural crest cell migration)|GO:0002763(positive regulation of myeloid leukocyte differentiation)|GO:0005125(cytokine activity)|GO:0005173(stem cell factor receptor binding)|GO:0005515(protein binding)|GO:0005576(extracellular region)|GO:0005615(extracellular space)|GO:0005737(cytoplasm)|GO:0005856(cytoskeleton)|GO:0005886(plasma membrane)|GO:00…	chr12:88886712-88886653	entg|4254
NM_001099401	2.73557	6.03268e-08	6.79141e-05	1.6965	0.000116343	0.0212753	1.20097	0.0215028	0.317031	A_33_P3229617	SGCE	ref|NM_001099401|ref|NM_001099400|ref|NM_003919|ens|ENST00000445866	Homo sapiens sarcoglycan, epsilon (SGCE), transcript variant 1, mRNA [NM_001099401]	GO:0005509(calcium ion binding)|GO:0005737(cytoplasm)|GO:0005856(cytoskeleton)|GO:0005887(integral to plasma membrane)|GO:0007160(cell-matrix adhesion)|GO:0007517(muscle organ development)|GO:0016010(dystrophin-associated glycoprotein complex)|GO:0016012(sarcoglycan complex)|GO:0042383(sarcolemma)	chr7:94214729-94214670	entg|8910
NM_052890	2.73271	1.14887e-07	9.71205e-05	1.00626	0.956972	0.987943	-1.30286	0.0708922	0.430956	A_33_P3259917	PGLYRP2	ref|NM_052890|ens|ENST00000340880|ens|ENST00000292609|gb|AK292292	Homo sapiens peptidoglycan recognition protein 2 (PGLYRP2), mRNA [NM_052890]	GO:0001519(peptide amidation)|GO:0005576(extracellular region)|GO:0005622(intracellular)|GO:0008270(zinc ion binding)|GO:0008745(N-acetylmuramoyl-L-alanine amidase activity)|GO:0009253(peptidoglycan catabolic process)|GO:0016019(peptidoglycan receptor activity)|GO:0016020(membrane)|GO:0016045(detection of bacterium)|GO:0016787(hydrolase activity)|GO:0042834(peptidoglycan binding)|GO:0045087(innat…	chr19:15586418-15586359	entg|114770
XR_109319	2.7187	1.7342e-07	9.71205e-05	1.75043	0.00031132	0.0371099	1.07376	0.381094	0.740375	A_33_P3386237	LOC100132529	ref|XR_109319|ref|XR_111593|gb|BU568247|tc|THC2623186	PREDICTED: Homo sapiens hypothetical LOC100132529 (LOC100132529), miscRNA [XR_109319]		chr16:71606282-71606341	entg|100132529
NM_000624	2.70769	1.30352e-06	0.0002268	1.29123	0.0191742	0.259607	1.15451	0.0916902	0.468743	A_24_P321766	SERPINA5	ref|NM_000624|ens|ENST00000537685|ens|ENST00000553780|ens|ENST00000438291	Homo sapiens serpin peptidase inhibitor, clade A (alpha-1 antiproteinase, antitrypsin), member 5 (SERPINA5), mRNA [NM_000624]	GO:0001972(retinoic acid binding)|GO:0002020(protease binding)|GO:0002080(acrosomal membrane)|GO:0004867(serine-type endopeptidase inhibitor activity)|GO:0005539(glycosaminoglycan binding)|GO:0005576(extracellular region)|GO:0005615(extracellular space)|GO:0007283(spermatogenesis)|GO:0007342(fusion of sperm to egg plasma membrane)|GO:0008201(heparin binding)|GO:0009897(external side of plasma mem…	chr14:95058646-95058705	entg|5104
NM_014476	2.70241	1.32602e-07	9.71205e-05	1.60067	0.000451019	0.0447573	-1.0548	0.52686	0.825193	A_33_P3419383	PDLIM3	ref|NM_014476|ref|NM_001114107|gb|AK129607|tc|THC2481594	Homo sapiens PDZ and LIM domain 3 (PDLIM3), transcript variant 1, mRNA [NM_014476]	GO:0005737(cytoplasm)|GO:0007015(actin filament organization)|GO:0007507(heart development)|GO:0008270(zinc ion binding)|GO:0008307(structural constituent of muscle)|GO:0015629(actin cytoskeleton)|GO:0030018(Z disc)|GO:0042805(actinin binding)|GO:0046872(metal ion binding)	chr4:186421901-186421842	entg|27295
NM_000210	2.70147	8.93834e-08	8.43073e-05	1.57818	0.000107182	0.020326	1.1246	0.241872	0.637619	A_23_P210176	ITGA6	ref|NM_000210|ref|NM_001079818|ens|ENST00000264107|ens|ENST00000409080	Homo sapiens integrin, alpha 6 (ITGA6), transcript variant 2, mRNA [NM_000210]	GO:0004872(receptor activity)|GO:0005515(protein binding)|GO:0005886(plasma membrane)|GO:0007044(cell-substrate junction assembly)|GO:0007155(cell adhesion)|GO:0007229(integrin-mediated signaling pathway)|GO:0007596(blood coagulation)|GO:0008305(integrin complex)|GO:0016021(integral to membrane)|GO:0031581(hemidesmosome assembly)|GO:0034329(cell junction assembly)|GO:0042327(positive regulation o…	chr2:173370556-173370615	entg|3655
NM_014899	2.6908	6.3897e-08	6.93998e-05	2.29053	5.28885e-07	0.00236953	1.0982	0.224289	0.622613	A_33_P3288189	RHOBTB3	ref|NM_014899|ens|ENST00000379982|tc|THC2550943|tc|THC2531617	Homo sapiens Rho-related BTB domain containing 3 (RHOBTB3), mRNA [NM_014899]	GO:0000166(nucleotide binding)|GO:0005515(protein binding)|GO:0005524(ATP binding)|GO:0005525(GTP binding)|GO:0005794(Golgi apparatus)|GO:0006200(ATP catabolic process)|GO:0006810(transport)|GO:0007264(small GTPase mediated signal transduction)|GO:0016787(hydrolase activity)|GO:0016887(ATPase activity)|GO:0017137(Rab GTPase binding)|GO:0042147(retrograde transport, endosome to Golgi)	chr5:95131797-95131856	entg|22836
NM_152709	2.60963	5.31559e-07	0.000150059	2.1437	3.38065e-06	0.00403897	-1.00973	0.877324	0.968558	A_23_P344481	STOX1	ref|NM_152709|ref|NM_001130161|ref|NM_001130162|ref|NM_001130159	Homo sapiens storkhead box 1 (STOX1), transcript variant 1, mRNA [NM_152709]	GO:0003677(DNA binding)|GO:0005634(nucleus)|GO:0005730(nucleolus)|GO:0005737(cytoplasm)	chr10:70652436-70652495	entg|219736
NM_138424	2.60931	1.26325e-07	9.71205e-05	1.09318	0.30492	0.688847	-1.08079	0.367775	0.731577	A_23_P386356	KIF12	ref|NM_138424|ens|ENST00000259410|ens|ENST00000374118|ens|ENST00000468460	Homo sapiens kinesin family member 12 (KIF12), mRNA [NM_138424]	GO:0000166(nucleotide binding)|GO:0003777(microtubule motor activity)|GO:0005524(ATP binding)|GO:0005737(cytoplasm)|GO:0005856(cytoskeleton)|GO:0005874(microtubule)|GO:0007018(microtubule-based movement)	chr9:116856518-116856251	entg|113220
NM_001185156	2.60533	3.4075e-07	0.000132752	2.13653	0.000367767	0.039966	-1.03431	0.592114	0.859218	A_33_P3232692	IL24	ref|NM_001185156|ref|NM_006850|ref|NM_001185157|ref|NM_001185158	Homo sapiens interleukin 24 (IL24), transcript variant 3, mRNA [NM_001185156]	GO:0005125(cytokine activity)|GO:0005576(extracellular region)|GO:0005615(extracellular space)|GO:0006915(apoptosis)	chr1:207076757-207076816	entg|11009
NM_001001547	2.60116	9.65373e-08	8.87203e-05	1.49463	0.00024344	0.0325573	1.13107	0.127946	0.522424	A_23_P111583	CD36	ref|NM_001001547|ref|NM_000072|ref|NM_001127444|ref|NM_001127443	Homo sapiens CD36 molecule (thrombospondin receptor) (CD36), transcript variant 2, mRNA [NM_001001547]	GO:0000122(negative regulation of transcription from RNA polymerase II promoter)|GO:0001954(positive regulation of cell-matrix adhesion)|GO:0002576(platelet degranulation)|GO:0004872(receptor activity)|GO:0005041(low-density lipoprotein receptor activity)|GO:0005624(membrane fraction)|GO:0005794(Golgi apparatus)|GO:0005886(plasma membrane)|GO:0005887(integral to plasma membrane)|GO:0006629(lipid …	chr7:80302711-80303343	entg|948
NM_015415	2.5952	1.26193e-07	9.71205e-05	1.71281	0.000131229	0.0230648	-1.09477	0.149989	0.548921	A_23_P114929	BRP44	ref|NM_015415|ref|NM_001143674|ref|NR_026550|ens|ENST00000271373	Homo sapiens brain protein 44 (BRP44), transcript variant 2, mRNA [NM_015415]	GO:0005739(mitochondrion)	chr1:167889288-167889229	entg|25874
NM_006763	2.559	6.89657e-07	0.000158611	1.56191	0.000253923	0.033223	1.27793	0.0508533	0.393151	A_23_P62901	BTG2	ref|NM_006763|ens|ENST00000475157|ens|ENST00000290551|gb|U72649	Homo sapiens BTG family, member 2 (BTG2), mRNA [NM_006763]	GO:0001077(RNA polymerase II core promoter proximal region sequence-specific DNA binding transcription factor activity involved in positive regulation of transcription)|GO:0006281(DNA repair)|GO:0006355(regulation of transcription, DNA-dependent)|GO:0006479(protein methylation)|GO:0006974(response to DNA damage stimulus)|GO:0008285(negative regulation of cell proliferation)|GO:0008306(associative…	chr1:203278454-203278513	entg|7832
NM_005375	2.53091	1.67743e-07	9.71205e-05	1.22335	0.0555547	0.387157	1.13647	0.343608	0.71602	A_23_P31073	MYB	ref|NM_005375|ref|NM_001161656|ref|NM_001161658|ref|NM_001161660	Homo sapiens v-myb myeloblastosis viral oncogene homolog (avian) (MYB), transcript variant 2, mRNA [NM_005375]	GO:0000122(negative regulation of transcription from RNA polymerase II promoter)|GO:0003677(DNA binding)|GO:0005515(protein binding)|GO:0005634(nucleus)|GO:0006338(chromatin remodeling)|GO:0006355(regulation of transcription, DNA-dependent)|GO:0007596(blood coagulation)|GO:0016363(nuclear matrix)|GO:0045624(positive regulation of T-helper cell differentiation)|GO:0045892(negative regulation of tr…	chr6:135540223-135540282	entg|4602
NM_019058	2.51434	1.69731e-07	9.71205e-05	1.51719	0.0010635	0.0684029	1.27999	0.0320041	0.347603	A_23_P104318	DDIT4	ref|NM_019058|ens|ENST00000307365|gb|AY090097|gb|JA482131	Homo sapiens DNA-damage-inducible transcript 4 (DDIT4), mRNA [NM_019058]	GO:0001666(response to hypoxia)|GO:0005622(intracellular)|GO:0005737(cytoplasm)|GO:0005739(mitochondrion)|GO:0006915(apoptosis)|GO:0032007(negative regulation of TOR signaling cascade)|GO:0043241(protein complex disassembly)|GO:0045820(negative regulation of glycolysis)|GO:0071889(14-3-3 protein binding)|GO:0072593(reactive oxygen species metabolic process)	chr10:74035363-74035422	entg|54541
NM_080759	2.47335	1.70971e-07	9.71205e-05	1.77994	0.000158783	0.024744	1.05306	0.48022	0.802294	A_23_P32577	DACH1	ref|NM_080759|ref|NM_080760|ref|NM_004392|ens|ENST00000305425	Homo sapiens dachshund homolog 1 (Drosophila) (DACH1), transcript variant 1, mRNA [NM_080759]	GO:0000166(nucleotide binding)|GO:0003677(DNA binding)|GO:0005515(protein binding)|GO:0005634(nucleus)|GO:0005730(nucleolus)|GO:0006355(regulation of transcription, DNA-dependent)|GO:0007275(multicellular organismal development)	chr13:72012434-72012375	entg|1602
ENST00000468565	2.45611	3.54691e-07	0.000133331	1.07852	0.366178	0.732566	-1.07296	0.503519	0.813997	A_23_P158096	COL27A1	ens|ENST00000468565|ens|ENST00000494090|ens|ENST00000356083|gb|AK021957	collagen, type XXVII, alpha 1 [Source:HGNC Symbol;Acc:22986] [ENST00000468565]	GO:0005201(extracellular matrix structural constituent)|GO:0005576(extracellular region)|GO:0005583(fibrillar collagen)|GO:0007155(cell adhesion)	chr9:117073738-117073797	entg|85301
A_33_P3377090	2.44922	1.06846e-06	0.000201557	1.06816	0.549019	0.838286	-1.20089	0.0468912	0.386145	A_33_P3377090	A_33_P3377090		Unknown		chr5:108387134-108387075
NM_001005404	2.44902	1.83408e-06	0.000262906	1.73999	3.1698e-05	0.0107564	1.09197	0.418959	0.764584	A_24_P787947	YPEL2	ref|NM_001005404|ens|ENST00000312655|gb|AB098736|tc|THC2608705	Homo sapiens yippee-like 2 (Drosophila) (YPEL2), mRNA [NM_001005404]	GO:0005634(nucleus)|GO:0005730(nucleolus)	chr17:57478707-57478766	entg|388403
NM_015036	2.42977	1.6747e-07	9.71205e-05	1.3872	0.00148716	0.0837749	-1.11196	0.126478	0.5204	A_24_P189533	ENDOD1	ref|NM_015036|ens|ENST00000278505|gb|AB020637|gb|AF131747	Homo sapiens endonuclease domain containing 1 (ENDOD1), mRNA [NM_015036]	GO:0003676(nucleic acid binding)|GO:0004519(endonuclease activity)|GO:0005576(extracellular region)|GO:0016787(hydrolase activity)|GO:0046872(metal ion binding)	chr11:94865312-94865371	entg|23052
NM_020762	2.41887	1.58435e-07	9.71205e-05	1.53826	0.000499903	0.0464113	1.029	0.647383	0.882196	A_23_P162449	SRGAP1	ref|NM_020762|ens|ENST00000355086|ens|ENST00000357825|gb|AB037725	Homo sapiens SLIT-ROBO Rho GTPase activating protein 1 (SRGAP1), mRNA [NM_020762]	GO:0005096(GTPase activator activity)|GO:0005100(Rho GTPase activator activity)|GO:0005622(intracellular)|GO:0005829(cytosol)|GO:0007165(signal transduction)|GO:0007264(small GTPase mediated signal transduction)|GO:0007266(Rho protein signal transduction)|GO:0007411(axon guidance)|GO:0016477(cell migration)|GO:0017048(Rho GTPase binding)|GO:0051056(regulation of small GTPase mediated signal trans…	chr12:64537259-64537318	entg|57522
AK130724	2.41525	2.30352e-07	0.000112546	1.94349	1.78627e-05	0.00837934	1.50142	0.000141359	0.111604	A_33_P3419945	AK130724	gb|AK130724|tc|THC2490626	Homo sapiens cDNA FLJ27214 fis, clone SYN03752. [AK130724]		chr15:75836950-75836891
NM_001451	2.4133	5.3323e-07	0.000150059	1.19164	0.0284242	0.299043	1.2846	0.0431031	0.377704	A_23_P118254	FOXF1	ref|NM_001451|gb|BC089442|gb|U13219|ens|ENST00000262426	Homo sapiens forkhead box F1 (FOXF1), mRNA [NM_001451]	GO:0000122(negative regulation of transcription from RNA polymerase II promoter)|GO:0001568(blood vessel development)|GO:0001570(vasculogenesis)|GO:0001701(in utero embryonic development)|GO:0001756(somitogenesis)|GO:0002053(positive regulation of mesenchymal cell proliferation)|GO:0003197(endocardial cushion development)|GO:0003214(cardiac left ventricle morphogenesis)|GO:0003677(DNA binding)|GO…	chr16:86547686-86547745	entg|2294
NM_030820	2.40564	7.16776e-07	0.000160558	1.94027	8.29651e-05	0.0177477	1.56364	6.85784e-05	0.109815	A_23_P31124	COL21A1	ref|NM_030820|ens|ENST00000535941|ens|ENST00000370811|ens|ENST00000467045	Homo sapiens collagen, type XXI, alpha 1 (COL21A1), mRNA [NM_030820]	GO:0005198(structural molecule activity)|GO:0005576(extracellular region)|GO:0005581(collagen)|GO:0005737(cytoplasm)|GO:0007155(cell adhesion)|GO:0031012(extracellular matrix)	chr6:55921701-55921642	entg|81578
NM_194272	2.39282	3.15332e-07	0.000127542	1.08879	0.472586	0.796968	1.24735	0.0059321	0.245817	A_23_P100056	RBPMS2	ref|NM_194272|ens|ENST00000300069|gb|AK127873|gb|AK124123	Homo sapiens RNA binding protein with multiple splicing 2 (RBPMS2), mRNA [NM_194272]	GO:0000166(nucleotide binding)|GO:0003676(nucleic acid binding)	chr15:65032375-65032316	entg|348093
NM_012435	2.39219	2.67363e-07	0.000121929	1.30717	0.00587409	0.157825	-1.09357	0.244938	0.640235	A_32_P205624	SHC2	ref|NM_012435|ens|ENST00000264554|gb|AB001451|gb|BC034544	Homo sapiens SHC (Src homology 2 domain containing) transforming protein 2 (SHC2), mRNA [NM_012435]	GO:0005575(cellular_component)|GO:0005829(cytosol)|GO:0007265(Ras protein signal transduction)|GO:0008286(insulin receptor signaling pathway)|GO:0035556(intracellular signal transduction)|GO:0048011(nerve growth factor receptor signaling pathway)	chr19:416892-416833	entg|25759
NM_000022	2.36915	6.01073e-07	0.000157253	1.49237	0.000199806	0.0292304	1.03728	0.750917	0.925671	A_23_P210482	ADA	ref|NM_000022|ens|ENST00000464097|ens|ENST00000372874|gb|AK123988	Homo sapiens adenosine deaminase (ADA), mRNA [NM_000022]	GO:0001666(response to hypoxia)|GO:0001701(in utero embryonic development)|GO:0001821(histamine secretion)|GO:0001829(trophectodermal cell differentiation)|GO:0001883(purine nucleoside binding)|GO:0001889(liver development)|GO:0001890(placenta development)|GO:0002314(germinal center B cell differentiation)|GO:0002636(positive regulation of germinal center formation)|GO:0002686(negative regulation…	chr20:43248250-43248191	entg|100
NM_032229	2.35839	1.0598e-06	0.00020098	1.93522	0.000136682	0.0235527	1.42492	0.000640571	0.142957	A_33_P3230189	SLITRK6	ref|NM_032229|ens|ENST00000400286|gb|AK021931|gb|AB463260	Homo sapiens SLIT and NTRK-like family, member 6 (SLITRK6), mRNA [NM_032229]	GO:0007409(axonogenesis)|GO:0016020(membrane)|GO:0016021(integral to membrane)	chr13:86369565-86369506	entg|84189
NM_000499	2.35236	3.4713e-06	0.000350103	1.44708	0.00456742	0.14143	1.23382	0.0527723	0.396791	A_23_P163402	CYP1A1	ref|NM_000499|ens|ENST00000379727|ens|ENST00000395048|gb|K03191	Homo sapiens cytochrome P450, family 1, subfamily A, polypeptide 1 (CYP1A1), mRNA [NM_000499]	GO:0001666(response to hypoxia)|GO:0005737(cytoplasm)|GO:0005739(mitochondrion)|GO:0005783(endoplasmic reticulum)|GO:0005789(endoplasmic reticulum membrane)|GO:0005792(microsome)|GO:0006778(porphyrin metabolic process)|GO:0006805(xenobiotic metabolic process)|GO:0008283(cell proliferation)|GO:0008395(steroid hydroxylase activity)|GO:0009055(electron carrier activity)|GO:0009308(amine metabolic pr…	chr15:75012621-75012562	entg|1543
NM_006399	2.34258	6.24615e-07	0.000157944	2.4323	7.35597e-07	0.00263653	1.19181	0.0458976	0.384163	A_23_P128974	BATF	ref|NM_006399|ens|ENST00000286639|gb|D42106|gb|BC032294	Homo sapiens basic leucine zipper transcription factor, ATF-like (BATF), mRNA [NM_006399]	GO:0003700(sequence-specific DNA binding transcription factor activity)|GO:0005515(protein binding)|GO:0005634(nucleus)|GO:0006355(regulation of transcription, DNA-dependent)|GO:0043565(sequence-specific DNA binding)|GO:0046983(protein dimerization activity)	chr14:76013251-76013310	entg|10538
NM_024522	2.32818	2.41644e-07	0.000112546	1.07641	0.457442	0.790287	1.17605	0.122569	0.514657	A_23_P51376	NKAIN1	ref|NM_024522|ens|ENST00000263693|ens|ENST00000373736|gb|AK022712	Homo sapiens Na+/K+ transporting ATPase interacting 1 (NKAIN1), mRNA [NM_024522]	GO:0005886(plasma membrane)|GO:0016021(integral to membrane)	chr1:31652685-31652626	entg|79570
NM_001112	2.3159	1.90578e-07	0.000102771	1.70683	2.91175e-05	0.010333	1.22331	0.0348102	0.354322	A_23_P211207	ADARB1	ref|NM_001112|ref|NM_015833|ref|NM_015834|ref|NM_001160230	Homo sapiens adenosine deaminase, RNA-specific, B1 (ADARB1), transcript variant 1, mRNA [NM_001112]	GO:0003723(RNA binding)|GO:0003725(double-stranded RNA binding)|GO:0003726(double-stranded RNA adenosine deaminase activity)|GO:0003729(mRNA binding)|GO:0004000(adenosine deaminase activity)|GO:0005622(intracellular)|GO:0005634(nucleus)|GO:0005654(nucleoplasm)|GO:0006382(adenosine to inosine editing)|GO:0006396(RNA processing)|GO:0006397(mRNA processing)|GO:0016553(base conversion or substitution…	chr21:46646134-46646193	entg|104
NM_032199	2.30806	1.92111e-07	0.000102771	1.79388	9.71649e-06	0.00633197	1.46488	0.00776761	0.260269	A_32_P18440	ARID5B	ref|NM_032199|ref|NM_001244638|ens|ENST00000279873|gb|BX648835	Homo sapiens AT rich interactive domain 5B (MRF1-like) (ARID5B), transcript variant 1, mRNA [NM_032199]	GO:0001822(kidney development)|GO:0001889(liver development)|GO:0003677(DNA binding)|GO:0003713(transcription coactivator activity)|GO:0005515(protein binding)|GO:0005622(intracellular)|GO:0005634(nucleus)|GO:0006807(nitrogen compound metabolic process)|GO:0008584(male gonad development)|GO:0008585(female gonad development)|GO:0009791(post-embryonic development)|GO:0010761(fibroblast migration)|G…	chr10:63856246-63856305	entg|84159
NM_020760	2.303	6.41467e-07	0.000157944	1.69529	1.94693e-05	0.00861502	-1.05145	0.541456	0.83215	A_33_P3270311	HECW2	ref|NM_020760|ens|ENST00000260983|gb|AB037722|gb|CR749424	Homo sapiens HECT, C2 and WW domain containing E3 ubiquitin protein ligase 2 (HECW2), mRNA [NM_020760]	GO:0004842(ubiquitin-protein ligase activity)|GO:0005622(intracellular)|GO:0005737(cytoplasm)|GO:0006464(protein modification process)|GO:0016874(ligase activity)|GO:0016881(acid-amino acid ligase activity)|GO:0042787(protein ubiquitination involved in ubiquitin-dependent protein catabolic process)	chr2:197064113-197064054	entg|57520
NM_006407	2.3019	4.3384e-07	0.000141361	1.94444	2.02484e-05	0.00874388	2.00753	1.06829e-06	0.0127633	A_24_P257348	ARL6IP5	ref|NM_006407|ens|ENST00000273258|ens|ENST00000412089|gb|BC005143	Homo sapiens ADP-ribosylation-like factor 6 interacting protein 5 (ARL6IP5), mRNA [NM_006407]	GO:0005737(cytoplasm)|GO:0005783(endoplasmic reticulum)|GO:0005789(endoplasmic reticulum membrane)|GO:0008022(protein C-terminus binding)|GO:0015813(L-glutamate transport)|GO:0016020(membrane)|GO:0016021(integral to membrane)|GO:0051051(negative regulation of transport)	chr3:69154416-69154475	entg|10550
NM_003118	2.28016	2.83162e-07	0.000122278	1.28164	0.00420957	0.137268	1.21947	0.0353394	0.3569	A_33_P3382924	SPARC	ref|NM_003118|ens|ENST00000231061|gb|BC072457|tc|THC2465583	Homo sapiens secreted protein, acidic, cysteine-rich (osteonectin) (SPARC), mRNA [NM_003118]	GO:0001503(ossification)|GO:0002576(platelet degranulation)|GO:0005509(calcium ion binding)|GO:0005515(protein binding)|GO:0005518(collagen binding)|GO:0005576(extracellular region)|GO:0005578(proteinaceous extracellular matrix)|GO:0005604(basement membrane)|GO:0005615(extracellular space)|GO:0005622(intracellular)|GO:0005634(nucleus)|GO:0005737(cytoplasm)|GO:0007165(signal transduction)|GO:00075…	chr5:151041099-151041040	entg|6678
NM_018952	2.27096	4.1653e-07	0.000141361	1.87071	2.48855e-05	0.00944065	1.83636	4.84727e-06	0.0248194	A_23_P66682	HOXB6	ref|NM_018952|ens|ENST00000225648|ens|ENST00000470193|gb|AJ270993	Homo sapiens homeobox B6 (HOXB6), mRNA [NM_018952]	GO:0003700(sequence-specific DNA binding transcription factor activity)|GO:0005634(nucleus)|GO:0006355(regulation of transcription, DNA-dependent)|GO:0007275(multicellular organismal development)|GO:0008595(anterior/posterior axis specification, embryo)|GO:0009952(anterior/posterior pattern formation)|GO:0034101(erythrocyte homeostasis)|GO:0043565(sequence-specific DNA binding)|GO:0048706(embryon…	chr17:46673252-46673193	entg|3216
NM_005226	2.26369	2.72148e-07	0.000121929	1.79285	7.54886e-05	0.0167016	1.08396	0.24779	0.642594	A_33_P3281283	S1PR3	ref|NM_005226|ens|ENST00000375846|ens|ENST00000358157|gb|BC060827	Homo sapiens sphingosine-1-phosphate receptor 3 (S1PR3), mRNA [NM_005226]	GO:0001816(cytokine production)|GO:0004871(signal transducer activity)|GO:0004872(receptor activity)|GO:0004930(G-protein coupled receptor activity)|GO:0005886(plasma membrane)|GO:0005887(integral to plasma membrane)|GO:0006954(inflammatory response)|GO:0007186(G-protein coupled receptor protein signaling pathway)|GO:0007193(inhibition of adenylate cyclase activity by G-protein signaling pathway)…	chr9:91619814-91619873	entg|1903
NM_032977	2.25538	4.75843e-06	0.000408997	2.52648	6.33892e-06	0.00542151	1.02643	0.648338	0.88274	A_33_P3504659	CASP10	ref|NM_032977|ref|NM_032976|ref|NM_001230|ref|NM_001206524	Homo sapiens caspase 10, apoptosis-related cysteine peptidase (CASP10), transcript variant 1, mRNA [NM_032977]	GO:0004197(cysteine-type endopeptidase activity)|GO:0005515(protein binding)|GO:0005829(cytosol)|GO:0005886(plasma membrane)|GO:0006508(proteolysis)|GO:0006915(apoptosis)|GO:0006917(induction of apoptosis)|GO:0008233(peptidase activity)|GO:0008624(induction of apoptosis by extracellular signals)|GO:0042981(regulation of apoptosis)|GO:0043123(positive regulation of I-kappaB kinase/NF-kappaB cascad…	chr2:202084646-202084705	entg|843
ENST00000246024	2.25292	5.35297e-07	0.000150059	1.70295	1.65406e-05	0.00830477	1.13723	0.0626772	0.415169	A_24_P942517	TMX4	ens|ENST00000246024|gb|AB032988|gb|BC044777|tc|THC2590237	thioredoxin-related transmembrane protein 4 [Source:HGNC Symbol;Acc:25237] [ENST00000246024]	GO:0006810(transport)|GO:0016020(membrane)|GO:0016021(integral to membrane)|GO:0022900(electron transport chain)|GO:0045454(cell redox homeostasis)	chr20:7958502-7958443	entg|56255
NM_014499	2.23855	1.53029e-06	0.000239513	1.75919	3.46493e-05	0.0110881	1.06472	0.325881	0.703337	A_23_P346376	P2RY10	ref|NM_014499|ref|NM_198333|ens|ENST00000475374|ens|ENST00000544091	Homo sapiens purinergic receptor P2Y, G-protein coupled, 10 (P2RY10), transcript variant 1, mRNA [NM_014499]	GO:0004871(signal transducer activity)|GO:0004872(receptor activity)|GO:0004930(G-protein coupled receptor activity)|GO:0005886(plasma membrane)|GO:0016021(integral to membrane)|GO:0045028(purinergic nucleotide receptor activity, G-protein coupled)	chrX:78216366-78216425	entg|27334
NM_199129	2.23446	2.41786e-07	0.000112546	1.70433	2.338e-05	0.00938258	1.11047	0.223517	0.622382	A_33_P3259801	TMEM189	ref|NM_199129|ref|NM_001162505|ref|NR_027889|ens|ENST00000453505	Homo sapiens transmembrane protein 189 (TMEM189), transcript variant 1, mRNA [NM_199129]	GO:0005783(endoplasmic reticulum)|GO:0005789(endoplasmic reticulum membrane)|GO:0016020(membrane)|GO:0016021(integral to membrane)	chr20:48740766-48740707	entg|387521
NM_018191	2.23024	3.31541e-07	0.000130583	1.35227	0.00107064	0.0684029	1.15989	0.0264852	0.328683	A_23_P117163	RCBTB1	ref|NM_018191|ens|ENST00000378302|ens|ENST00000258646|gb|AK001578	Homo sapiens regulator of chromosome condensation (RCC1) and BTB (POZ) domain containing protein 1 (RCBTB1), mRNA [NM_018191]	GO:0005634(nucleus)|GO:0005737(cytoplasm)|GO:0006355(regulation of transcription, DNA-dependent)|GO:0007049(cell cycle)|GO:0016568(chromatin modification)	chr13:50106428-50106369	entg|55213
NM_052886	2.22407	2.72036e-07	0.000121929	1.4082	0.000766747	0.056315	1.15855	0.0253638	0.32568	A_23_P60130	MAL2	ref|NM_052886|gb|AY007723|gb|AL117612|gb|AK172820	Homo sapiens mal, T-cell differentiation protein 2 (gene/pseudogene) (MAL2), mRNA [NM_052886]	GO:0005515(protein binding)|GO:0005737(cytoplasm)|GO:0005886(plasma membrane)|GO:0012505(endomembrane system)|GO:0016021(integral to membrane)|GO:0016324(apical plasma membrane)|GO:0048471(perinuclear region of cytoplasm)	chr8:120257557-120257616	entg|114569
NM_006536	2.21961	7.57318e-07	0.0001664	2.07512	6.58082e-06	0.00542151	1.18349	0.252593	0.647322	A_23_P397248	CLCA2	ref|NM_006536|ens|ENST00000370565|gb|BC041096|gb|AB026833	Homo sapiens chloride channel accessory 2 (CLCA2), mRNA [NM_006536]	GO:0005254(chloride channel activity)|GO:0005576(extracellular region)|GO:0005886(plasma membrane)|GO:0005887(integral to plasma membrane)|GO:0006810(transport)|GO:0006811(ion transport)|GO:0006821(chloride transport)|GO:0007155(cell adhesion)|GO:0009925(basal plasma membrane)|GO:0015276(ligand-gated ion channel activity)|GO:0030054(cell junction)	chr1:86921591-86921650	entg|9635
NM_005855	2.20342	4.87619e-07	0.000146867	1.53812	0.000900903	0.0622083	-1.03792	0.523978	0.823911	A_23_P50946	RAMP1	ref|NM_005855|ens|ENST00000254661|gb|AJ001014|gb|BC000548	Homo sapiens receptor (G protein-coupled) activity modifying protein 1 (RAMP1), mRNA [NM_005855]	GO:0004872(receptor activity)|GO:0005615(extracellular space)|GO:0005886(plasma membrane)|GO:0005887(integral to plasma membrane)|GO:0006886(intracellular protein transport)|GO:0008277(regulation of G-protein coupled receptor protein signaling pathway)|GO:0008565(protein transporter activity)|GO:0015026(coreceptor activity)|GO:0015031(protein transport)	chr2:238820661-238820720	entg|10267
NM_001201329	2.20295	3.56455e-07	0.000133331	2.08322	4.69454e-06	0.00494887	-1.27809	0.0101253	0.272237	A_24_P201064	PPP1R3B	ref|NM_001201329|ref|NM_024607|ens|ENST00000310455|gb|AK091994	Homo sapiens protein phosphatase 1, regulatory subunit 3B (PPP1R3B), transcript variant 1, mRNA [NM_001201329]	GO:0005975(carbohydrate metabolic process)|GO:0005977(glycogen metabolic process)	chr8:8993872-8993813	entg|79660
NM_001343	2.20249	1.22985e-06	0.00021822	1.75677	1.83144e-05	0.00837934	-1.01	0.881173	0.969064	A_33_P3338928	DAB2	ref|NM_001343|ref|NM_001244871|ens|ENST00000320816|ens|ENST00000545653	Homo sapiens disabled homolog 2, mitogen-responsive phosphoprotein (Drosophila) (DAB2), transcript variant 1, mRNA [NM_001343]	GO:0000904(cell morphogenesis involved in differentiation)|GO:0001701(in utero embryonic development)|GO:0001934(positive regulation of protein phosphorylation)|GO:0005515(protein binding)|GO:0005634(nucleus)|GO:0005737(cytoplasm)|GO:0005905(coated pit)|GO:0006907(pinocytosis)|GO:0007588(excretion)|GO:0008022(protein C-terminus binding)|GO:0008283(cell proliferation)|GO:0016020(membrane)|GO:00303…	chr5:39371884-39371825	entg|1601
NM_003226	2.19785	3.11762e-07	0.000127542	-1.05215	0.547294	0.838163	-1.16352	0.0372417	0.361758	A_24_P289208	TFF3	ref|NM_003226|ens|ENST00000518498|ens|ENST00000291525|gb|AF432265	Homo sapiens trefoil factor 3 (intestinal) (TFF3), mRNA [NM_003226]	GO:0003674(molecular_function)|GO:0005576(extracellular region)|GO:0005578(proteinaceous extracellular matrix)|GO:0006952(defense response)|GO:0007586(digestion)|GO:0032579(apical lamina of hyaline layer)	chr21:43735590-43735531	entg|7033
NM_005046	2.19698	1.92681e-06	0.000268718	1.33559	0.00169337	0.0890677	-1.13336	0.0569154	0.404524	A_23_P39056	KLK7	ref|NM_005046|ref|NM_001207053|ref|NM_001243126|ref|NM_139277	Homo sapiens kallikrein-related peptidase 7 (KLK7), transcript variant 1, mRNA [NM_005046]	GO:0004252(serine-type endopeptidase activity)|GO:0005576(extracellular region)|GO:0006508(proteolysis)|GO:0008233(peptidase activity)|GO:0008236(serine-type peptidase activity)|GO:0008544(epidermis development)	chr19:51480736-51480677	entg|5650
NM_170721	2.1838	1.58953e-06	0.000247704	1.47931	0.0003129	0.0371099	1.15846	0.0970987	0.476808	A_23_P369479	MSI2	ref|NM_170721|ens|ENST00000322684|gb|AK093888|gb|AX748353	Homo sapiens musashi homolog 2 (Drosophila) (MSI2), transcript variant 2, mRNA [NM_170721]	GO:0000166(nucleotide binding)|GO:0003727(single-stranded RNA binding)|GO:0005737(cytoplasm)|GO:0005844(polysome)|GO:0008266(poly(U) RNA binding)|GO:0048864(stem cell development)	chr17:55710117-55710176	entg|124540
NM_001633	2.18102	4.31334e-07	0.000141361	1.195	0.0629267	0.40398	1.06684	0.278661	0.668466	A_23_P256504	AMBP	ref|NM_001633|ens|ENST00000265132|gb|AK290837|gb|AB463406	Homo sapiens alpha-1-microglobulin/bikunin precursor (AMBP), mRNA [NM_001633]	GO:0004867(serine-type endopeptidase inhibitor activity)|GO:0005215(transporter activity)|GO:0005576(extracellular region)|GO:0005792(microsome)|GO:0005886(plasma membrane)|GO:0007155(cell adhesion)|GO:0007565(female pregnancy)|GO:0018298(protein-chromophore linkage)|GO:0019855(calcium channel inhibitor activity)|GO:0019862(IgA binding)|GO:0020037(heme binding)|GO:0030414(peptidase inhibitor acti…	chr9:116823757-116823373	entg|259
NM_015714	2.17475	3.16924e-07	0.000127542	1.17606	0.131285	0.516196	-1.09512	0.341948	0.714516	A_23_P74609	G0S2	ref|NM_015714|ens|ENST00000367029|gb|BC009694|tc|THC2463882	Homo sapiens G0/G1switch 2 (G0S2), mRNA [NM_015714]	GO:0003674(molecular_function)|GO:0005575(cellular_component)|GO:0007049(cell cycle)	chr1:209849597-209849656	entg|50486
lincRNA:chr4:14744207-14889782_R	2.17351	3.57118e-07	0.000133331	1.78278	6.54299e-05	0.0156343	1.40833	0.00025142	0.121428	A_19_P00321945	lincRNA:chr4:14744207-14889782_R	lincRNA:chr4:14744207-14889782_R	lincRNA:chr4:14744207-14889782 reverse strand		chr4:14744441-14744382
EU250746	2.1692	3.2026e-07	0.000127542	1.48852	0.000252865	0.033223	1.12503	0.0730717	0.435345	A_19_P00317759	XLOC_000515	gb|EU250746|tc|THC2663352|linc|TCONS_00000061	BROAD Institute lincRNA (XLOC_000515), lincRNA [TCONS_00000061]		chr1:200443520-200443579
NM_033641	2.15453	7.24256e-07	0.000160558	-1.00728	0.949829	0.986088	-1.024	0.803655	0.944189	A_23_P217379	COL4A6	ref|NM_033641|ref|NM_001847|ens|ENST00000394872|ens|ENST00000334504	Homo sapiens collagen, type IV, alpha 6 (COL4A6), transcript variant B, mRNA [NM_033641]	GO:0005201(extracellular matrix structural constituent)|GO:0005488(binding)|GO:0005576(extracellular region)|GO:0005581(collagen)|GO:0005587(collagen type IV)|GO:0007155(cell adhesion)|GO:0030198(extracellular matrix organization)|GO:0071230(cellular response to amino acid stimulus)	chrX:107399109-107399050	entg|1288
NM_000313	2.1503	6.71143e-07	0.000158257	1.85718	6.34254e-06	0.00542151	-1.06706	0.276168	0.666437	A_23_P73114	PROS1	ref|NM_000313|ens|ENST00000394236|gb|M15036|gb|AK303895	Homo sapiens protein S (alpha) (PROS1), mRNA [NM_000313]	GO:0000139(Golgi membrane)|GO:0002576(platelet degranulation)|GO:0004866(endopeptidase inhibitor activity)|GO:0005509(calcium ion binding)|GO:0005576(extracellular region)|GO:0005789(endoplasmic reticulum membrane)|GO:0005796(Golgi lumen)|GO:0006508(proteolysis)|GO:0007596(blood coagulation)|GO:0010951(negative regulation of endopeptidase activity)|GO:0017187(peptidyl-glutamic acid carboxylation)…	chr3:93592208-93592149	entg|5627
NM_017420	2.14363	5.25465e-07	0.000150059	1.28979	0.00642411	0.164506	-1.02283	0.736529	0.919754	A_32_P204205	SIX4	ref|NM_017420|ens|ENST00000216513|tc|THC2611669	Homo sapiens SIX homeobox 4 (SIX4), mRNA [NM_017420]	GO:0003700(sequence-specific DNA binding transcription factor activity)|GO:0005634(nucleus)|GO:0007275(multicellular organismal development)|GO:0007519(skeletal muscle tissue development)|GO:0009653(anatomical structure morphogenesis)|GO:0042472(inner ear morphogenesis)|GO:0043524(negative regulation of neuron apoptosis)|GO:0043565(sequence-specific DNA binding)|GO:0045944(positive regulation of …	chr14:61176578-61176519	entg|51804
NM_006684	2.14339	8.60039e-07	0.000176146	1.55452	7.19605e-05	0.0162854	1.11538	0.163344	0.563024	A_24_P282547	CFHR4	ref|NM_006684|ref|NM_001201550|ref|NM_001201551|ref|NM_021023	Homo sapiens complement factor H-related 4 (CFHR4), transcript variant 3, mRNA [NM_006684]	GO:0005319(lipid transporter activity)|GO:0005576(extracellular region)|GO:0006869(lipid transport)	chr1:196884181-196884240	entg|10877
NM_021828	2.14298	2.21443e-06	0.000284479	1.78221	9.36773e-05	0.0188628	1.11604	0.181756	0.581443	A_24_P103893	HPSE2	ref|NM_021828|ref|NM_001166244|ref|NM_001166245|ref|NM_001166246	Homo sapiens heparanase 2 (HPSE2), transcript variant 1, mRNA [NM_021828]	GO:0005622(intracellular)|GO:0005975(carbohydrate metabolic process)|GO:0008150(biological_process)|GO:0016020(membrane)|GO:0016798(hydrolase activity, acting on glycosyl bonds)|GO:0030305(heparanase activity)|GO:0043169(cation binding)	chr10:100242526-100242467	entg|60495
NM_001040129	2.14109	4.18387e-07	0.000141361	-1.34539	0.00658917	0.166434	-1.02755	0.817465	0.948115	A_23_P58706	SPINK13	ref|NM_001040129|ens|ENST00000511106|ens|ENST00000398450|ens|ENST00000512953	Homo sapiens serine peptidase inhibitor, Kazal type 13 (putative) (SPINK13), mRNA [NM_001040129]	GO:0004867(serine-type endopeptidase inhibitor activity)|GO:0005576(extracellular region)|GO:0030414(peptidase inhibitor activity)	chr5:147665702-147665761	entg|153218
NM_015603	2.13351	1.45339e-06	0.000234651	1.58714	0.000131277	0.0230648	1.38144	0.000302458	0.121428	A_33_P3345936	CCDC9	ref|NM_015603|ens|ENST00000221922|ens|ENST00000504556|gb|AK302153	Homo sapiens coiled-coil domain containing 9 (CCDC9), mRNA [NM_015603]		chr19:47774918-47774977	entg|26093
NM_024616	2.13042	6.35465e-07	0.000157944	1.61193	4.46528e-05	0.0128036	1.00306	0.962707	0.990271	A_23_P58009	C3orf52	ref|NM_024616|ref|NM_001171747|ens|ENST00000264848|ens|ENST00000431717	Homo sapiens chromosome 3 open reading frame 52 (C3orf52), transcript variant 2, mRNA [NM_024616]	GO:0005783(endoplasmic reticulum)|GO:0005789(endoplasmic reticulum membrane)|GO:0016020(membrane)|GO:0016021(integral to membrane)	chr3:111836665-111836724	entg|79669
NM_001037132	2.12939	1.87316e-05	0.00079304	1.09505	0.3053	0.688989	1.06525	0.355491	0.724819	A_24_P252364	NRCAM	ref|NM_001037132|ref|NM_001193582|ref|NM_001193583|ref|NM_005010	Homo sapiens neuronal cell adhesion molecule (NRCAM), transcript variant 1, mRNA [NM_001037132]	GO:0001525(angiogenesis)|GO:0001764(neuron migration)|GO:0005886(plasma membrane)|GO:0005887(integral to plasma membrane)|GO:0007409(axonogenesis)|GO:0007411(axon guidance)|GO:0007413(axonal fasciculation)|GO:0007416(synapse assembly)|GO:0007417(central nervous system development)|GO:0008104(protein localization)|GO:0009897(external side of plasma membrane)|GO:0016337(cell-cell adhesion)|GO:00192…	chr7:107788235-107788176	entg|4897
NM_005723	2.12916	3.8337e-07	0.000133405	1.5608	0.000647305	0.0523524	1.44788	0.000567218	0.137344	A_33_P3325349	TSPAN5	ref|NM_005723|ens|ENST00000305798|ens|ENST00000508798|gb|BC009704	Homo sapiens tetraspanin 5 (TSPAN5), mRNA [NM_005723]	GO:0016020(membrane)|GO:0016021(integral to membrane)	chr4:99393471-99393412	entg|10098
NM_005907	2.1267	1.09437e-06	0.000204294	1.94156	1.04522e-05	0.00657239	1.08808	0.171855	0.572138	A_33_P3303414	MAN1A1	ref|NM_005907|ens|ENST00000368468|gb|AK025599|gb|AK024588	Homo sapiens mannosidase, alpha, class 1A, member 1 (MAN1A1), mRNA [NM_005907]	GO:0000139(Golgi membrane)|GO:0004571(mannosyl-oligosaccharide 1,2-alpha-mannosidase activity)|GO:0005509(calcium ion binding)|GO:0005624(membrane fraction)|GO:0005783(endoplasmic reticulum)|GO:0005793(ER-Golgi intermediate compartment)|GO:0005794(Golgi apparatus)|GO:0008152(metabolic process)|GO:0015923(mannosidase activity)|GO:0016020(membrane)|GO:0016021(integral to membrane)|GO:0016798(hydrol…	chr6:119499347-119499288	entg|4121
NR_033870	2.12175	1.28237e-06	0.000224209	1.57245	0.000130261	0.0230648	1.35492	0.000441791	0.13353	A_33_P3867461	DKFZp686O1327	ref|NR_033870|ens|ENST00000445791|gb|BX648102|tc|THC2614044	Homo sapiens uncharacterized LOC401014 (DKFZp686O1327), non-coding RNA [NR_033870]		chr2:145834054-145834113	entg|401014
NM_173687	2.11935	4.73316e-06	0.00040891	2.12264	1.08954e-06	0.00309411	1.31528	0.00265728	0.204251	A_33_P3431595	C8orf31	ref|NM_173687|ens|ENST00000524181|ens|ENST00000517653|ens|ENST00000395172	Homo sapiens chromosome 8 open reading frame 31 (C8orf31), mRNA [NM_173687]		chr8:144134801-144134860	entg|286122
NM_000657	2.11776	3.45976e-07	0.000133331	1.26196	0.0362326	0.328696	1.09186	0.142482	0.539388	A_33_P3355185	BCL2	ref|NM_000657|ens|ENST00000444484|gb|FW409934|gb|EU287875	Homo sapiens B-cell CLL/lymphoma 2 (BCL2), nuclear gene encoding mitochondrial protein, transcript variant beta, mRNA [NM_000657]	GO:0000082(G1/S transition of mitotic cell cycle)|GO:0000209(protein polyubiquitination)|GO:0000902(cell morphogenesis)|GO:0001541(ovarian follicle development)|GO:0001656(metanephros development)|GO:0001657(ureteric bud development)|GO:0001658(branching involved in ureteric bud morphogenesis)|GO:0001662(behavioral fear response)|GO:0001666(response to hypoxia)|GO:0001782(B cell homeostasis)|GO:0…	chr18:60985460-60985401	entg|596
NM_000860	2.11585	1.01685e-06	0.000196792	1.20532	0.0255205	0.28688	1.0853	0.17851	0.578535	A_24_P71904	HPGD	ref|NM_000860|ref|NM_001145816|ref|NR_027332|ens|ENST00000296522	Homo sapiens hydroxyprostaglandin dehydrogenase 15-(NAD) (HPGD), transcript variant 1, mRNA [NM_000860]	GO:0000166(nucleotide binding)|GO:0003824(catalytic activity)|GO:0004957(prostaglandin E receptor activity)|GO:0005634(nucleus)|GO:0005730(nucleolus)|GO:0005737(cytoplasm)|GO:0005829(cytosol)|GO:0006629(lipid metabolic process)|GO:0006631(fatty acid metabolic process)|GO:0006693(prostaglandin metabolic process)|GO:0007179(transforming growth factor beta receptor signaling pathway)|GO:0007565(fema…	chr4:175411745-175411686	entg|3248
NM_153020	2.11479	4.46817e-07	0.000142132	1.0103	0.91907	0.97718	1.14313	0.154125	0.554793	A_23_P167812	RBM24	ref|NM_153020|ref|NM_001143942|ref|NM_001143941|ens|ENST00000318204	Homo sapiens RNA binding motif protein 24 (RBM24), transcript variant 2, mRNA [NM_153020]	GO:0000166(nucleotide binding)|GO:0003723(RNA binding)|GO:0003730(mRNA 3'-UTR binding)|GO:0005634(nucleus)|GO:0005737(cytoplasm)|GO:0010830(regulation of myotube differentiation)|GO:0030154(cell differentiation)|GO:0043488(regulation of mRNA stability)	chr6:17293731-17293790	entg|221662
AK026168	2.11394	1.48016e-05	0.000703722	1.45635	0.00023316	0.0320189	1.08702	0.189278	0.590026	A_19_P00802759	XLOC_005690	gb|AK026168|gb|AF052101|gb|AK025515|tc|THC2562609	GRP1_HORVU (P17816) Glycine-rich cell wall structural protein precursor, partial (8%) [THC2562609]		chr6:34248235-34248176
NM_002197	2.10838	0.000165235	0.0026988	1.36876	0.00537052	0.151757	1.16745	0.117556	0.506869	A_23_P9415	ACO1	ref|NM_002197|ens|ENST00000379921|ens|ENST00000541043|ens|ENST00000379923	Homo sapiens aconitase 1, soluble (ACO1), mRNA [NM_002197]	GO:0003723(RNA binding)|GO:0003994(aconitate hydratase activity)|GO:0005515(protein binding)|GO:0005625(soluble fraction)|GO:0005737(cytoplasm)|GO:0005739(mitochondrion)|GO:0005783(endoplasmic reticulum)|GO:0005792(microsome)|GO:0005794(Golgi apparatus)|GO:0005829(cytosol)|GO:0006099(tricarboxylic acid cycle)|GO:0006101(citrate metabolic process)|GO:0006417(regulation of translation)|GO:0006879(c…	chr9:32450545-32450604	entg|48
NM_017770	2.10321	2.76146e-06	0.000312699	1.44004	0.000581834	0.0497884	-1.00856	0.945973	0.985898	A_33_P3231739	ELOVL2	ref|NM_017770|ens|ENST00000354666|gb|AL080199|gb|AJ420504	Homo sapiens ELOVL fatty acid elongase 2 (ELOVL2), mRNA [NM_017770]	GO:0005515(protein binding)|GO:0005783(endoplasmic reticulum)|GO:0005789(endoplasmic reticulum membrane)|GO:0005792(microsome)|GO:0009922(fatty acid elongase activity)|GO:0016020(membrane)|GO:0016021(integral to membrane)|GO:0016740(transferase activity)|GO:0016747(transferase activity, transferring acyl groups other than amino-acyl groups)|GO:0019432(triglyceride biosynthetic process)|GO:0034626…	chr6:10981073-10981014	entg|54898
NM_001001850	2.09827	3.67767e-07	0.000133405	2.81087	3.06498e-06	0.0037881	1.0929	0.34557	0.718024	A_33_P3269208	STX19	ref|NM_001001850|ens|ENST00000315099|gb|BC034696|tc|THC2485108	Homo sapiens syntaxin 19 (STX19), mRNA [NM_001001850]	GO:0005484(SNAP receptor activity)|GO:0006886(intracellular protein transport)|GO:0016020(membrane)|GO:0016192(vesicle-mediated transport)	chr3:93733276-93733217	entg|415117
A_33_P3327140	2.09691	3.69026e-07	0.000133405	1.80701	5.76095e-05	0.0147074	1.45538	0.000176234	0.112112	A_33_P3327140	A_33_P3327140		Unknown		chr1:076531900-076531959
ENST00000409590	2.09327	3.67238e-07	0.000133405	1.77165	6.04737e-05	0.0150188	1.44977	0.00016071	0.111604	A_33_P3231923	ENST00000409590	ens|ENST00000409590|gb|AK056269|tc|THC2631323	Homo sapiens cDNA FLJ31707 fis, clone NT2RI2006257. [AK056269]		chr2:59506453-59506512
NM_173728	2.093	5.54689e-07	0.000152932	1.78041	3.49579e-05	0.0110881	1.41646	0.000309194	0.121428	A_23_P49674	ARHGEF15	ref|NM_173728|ref|NM_025014|ens|ENST00000421050|ens|ENST00000361926	Homo sapiens Rho guanine nucleotide exchange factor (GEF) 15 (ARHGEF15), transcript variant 1, mRNA [NM_173728]	GO:0005085(guanyl-nucleotide exchange factor activity)|GO:0005089(Rho guanyl-nucleotide exchange factor activity)|GO:0005096(GTPase activator activity)|GO:0005515(protein binding)|GO:0005622(intracellular)|GO:0005737(cytoplasm)|GO:0030425(dendrite)|GO:0035023(regulation of Rho protein signal transduction)|GO:0042995(cell projection)|GO:0050790(regulation of catalytic activity)|GO:0051496(positive…	chr17:8224944-8225003	entg|22899
lincRNA:chr1:234908002-234918952_F	2.09112	3.74477e-07	0.000133405	1.6106	6.99967e-05	0.0162854	1.43558	0.000135035	0.111604	A_19_P00325227	lincRNA:chr1:234908002-234918952_F	lincRNA:chr1:234908002-234918952_F	lincRNA:chr1:234908002-234918952 forward strand		chr1:234918504-234918563
NM_004736	2.08542	6.23401e-07	0.000157944	1.39956	0.000820204	0.0582134	1.31204	0.0026331	0.204251	A_24_P336417	XPR1	ref|NM_004736|ref|NM_001135669|ens|ENST00000367589|ens|ENST00000367590	Homo sapiens xenotropic and polytropic retrovirus receptor 1 (XPR1), transcript variant 1, mRNA [NM_004736]	GO:0004872(receptor activity)|GO:0004888(transmembrane receptor activity)|GO:0004930(G-protein coupled receptor activity)|GO:0005886(plasma membrane)|GO:0005887(integral to plasma membrane)|GO:0007186(G-protein coupled receptor protein signaling pathway)|GO:0009615(response to virus)	chr1:180854901-180854960	entg|9213
NR_026932	2.08323	6.39748e-07	0.000157944	1.41057	0.000580806	0.0497884	1.17637	0.0330831	0.348274	A_33_P3645465	LOC282997	ref|NR_026932|gb|AK097703|gb|AK093606|tc|THC2676939	Homo sapiens uncharacterized LOC282997 (LOC282997), non-coding RNA [NR_026932]		chr10:112629567-112629508	entg|282997
BX095413	2.08041	3.92519e-07	0.000135276	1.12256	0.437624	0.777693	1.1197	0.0904384	0.466805	A_33_P3535175	BX095413	gb|BX095413	BX095413 NCI_CGAP_Kid3 Homo sapiens cDNA clone IMAGp998P233802, mRNA sequence [BX095413]		chr20:5177966-5177907
NM_001106	2.07771	5.80967e-07	0.000156253	1.36754	0.000896148	0.0620072	1.25087	0.00880919	0.26591	A_32_P134209	ACVR2B	ref|NM_001106|tc|THC2675601	Homo sapiens activin A receptor, type IIB (ACVR2B), mRNA [NM_001106]	GO:0000166(nucleotide binding)|GO:0001822(kidney development)|GO:0004674(protein serine/threonine kinase activity)|GO:0004675(transmembrane receptor protein serine/threonine kinase activity)|GO:0004702(receptor signaling protein serine/threonine kinase activity)|GO:0004712(protein serine/threonine/tyrosine kinase activity)|GO:0004872(receptor activity)|GO:0005024(transforming growth factor beta r…	chr3:38534307-38534366	entg|93
NM_020798	2.07692	4.56689e-07	0.000142132	1.42786	0.000664279	0.0523524	1.19712	0.0116909	0.27786	A_23_P116602	USP35	ref|NM_020798|ens|ENST00000529308|gb|AB037793|ens|ENST00000526425	Homo sapiens ubiquitin specific peptidase 35 (USP35), mRNA [NM_020798]	GO:0004221(ubiquitin thiolesterase activity)|GO:0005488(binding)|GO:0006508(proteolysis)|GO:0006511(ubiquitin-dependent protein catabolic process)|GO:0008233(peptidase activity)|GO:0008234(cysteine-type peptidase activity)	chr11:77925675-77925734	entg|57558
NM_018490	2.074	4.60126e-07	0.000142132	1.44669	0.000885225	0.0613721	1.24051	0.0127592	0.281561	A_24_P90216	LGR4	ref|NM_018490|ens|ENST00000379214|gb|BC033039|gb|AF257182	Homo sapiens leucine-rich repeat containing G protein-coupled receptor 4 (LGR4), mRNA [NM_018490]	GO:0004871(signal transducer activity)|GO:0004872(receptor activity)|GO:0004930(G-protein coupled receptor activity)|GO:0005886(plasma membrane)|GO:0007186(G-protein coupled receptor protein signaling pathway)|GO:0016021(integral to membrane)|GO:0016500(protein-hormone receptor activity)|GO:0030539(male genitalia development)|GO:0035239(tube morphogenesis)|GO:0045892(negative regulation of transc…	chr11:27387978-27387919	entg|55366
lincRNA:chr14:23764510-23770183_R	2.07343	5.06694e-07	0.000150059	1.82155	2.66755e-05	0.00975615	1.48886	6.38621e-05	0.109815	A_19_P00325695	lincRNA:chr14:23764510-23770183_R	lincRNA:chr14:23764510-23770183_R	lincRNA:chr14:23764510-23770183 reverse strand		chr14:23765051-23764992
NM_138340	2.0726	5.02241e-07	0.000150011	1.63849	8.62395e-05	0.0181823	1.19356	0.0109726	0.276286	A_23_P305759	ABHD3	ref|NM_138340|ens|ENST00000289119|gb|HQ448233|gb|CR627346	Homo sapiens abhydrolase domain containing 3 (ABHD3), mRNA [NM_138340]	GO:0003674(molecular_function)|GO:0004091(carboxylesterase activity)|GO:0005575(cellular_component)|GO:0008150(biological_process)|GO:0016020(membrane)|GO:0016021(integral to membrane)|GO:0016787(hydrolase activity)	chr18:19236897-19236838	entg|171586
NM_145913	2.06987	4.59784e-07	0.000142132	1.61101	0.000322246	0.0373768	1.14565	0.0539861	0.398436	A_33_P3381186	SLC5A8	ref|NM_145913|ens|ENST00000536262|gb|AF536216|tc|THC2474391	Homo sapiens solute carrier family 5 (iodide transporter), member 8 (SLC5A8), mRNA [NM_145913]	GO:0005215(transporter activity)|GO:0005886(plasma membrane)|GO:0006811(ion transport)|GO:0006814(sodium ion transport)|GO:0006915(apoptosis)|GO:0015293(symporter activity)|GO:0016021(integral to membrane)|GO:0016324(apical plasma membrane)|GO:0055085(transmembrane transport)	chr12:101550087-101550028	entg|160728
NM_005398	2.06985	8.09453e-07	0.000171671	1.46631	0.00473513	0.143672	1.03466	0.757823	0.928303	A_23_P35414	PPP1R3C	ref|NM_005398|ens|ENST00000238994|gb|BC012625|gb|BX537399	Homo sapiens protein phosphatase 1, regulatory subunit 3C (PPP1R3C), mRNA [NM_005398]	GO:0004722(protein serine/threonine phosphatase activity)|GO:0005515(protein binding)|GO:0005625(soluble fraction)|GO:0005792(microsome)|GO:0005975(carbohydrate metabolic process)|GO:0005979(regulation of glycogen biosynthetic process)|GO:0005981(regulation of glycogen catabolic process)|GO:0019899(enzyme binding)|GO:0042587(glycogen granule)	chr10:93388289-93388230	entg|5507
NM_173511	2.06398	2.53757e-06	0.000303172	1.36441	0.00195901	0.0958158	1.33589	0.00500339	0.235149	A_32_P195401	FAM117B	ref|NM_173511|ens|ENST00000303116|ens|ENST00000392238|gb|AK025007	Homo sapiens family with sequence similarity 117, member B (FAM117B), mRNA [NM_173511]		chr2:203634375-203634434	entg|150864
NM_015170	2.05738	5.19484e-07	0.000150059	1.29781	0.0402946	0.342968	1.15952	0.261854	0.653934	A_23_P43164	SULF1	ref|NM_015170|ref|NM_001128205|ref|NM_001128206|ref|NM_001128204	Homo sapiens sulfatase 1 (SULF1), transcript variant 3, mRNA [NM_015170]	GO:0001822(kidney development)|GO:0004065(arylsulfatase activity)|GO:0005509(calcium ion binding)|GO:0005615(extracellular space)|GO:0005783(endoplasmic reticulum)|GO:0005794(Golgi apparatus)|GO:0005795(Golgi stack)|GO:0006915(apoptosis)|GO:0009986(cell surface)|GO:0016787(hydrolase activity)|GO:0030201(heparan sulfate proteoglycan metabolic process)|GO:0040037(negative regulation of fibroblast g…	chr8:70572195-70572254	entg|23213
NM_012242	2.05359	4.52808e-07	0.000142132	1.93469	1.26312e-05	0.00738205	1.24838	0.0376761	0.362034	A_23_P24129	DKK1	ref|NM_012242|ens|ENST00000373970|gb|AY359005|gb|AF127563	Homo sapiens dickkopf homolog 1 (Xenopus laevis) (DKK1), mRNA [NM_012242]	GO:0000122(negative regulation of transcription from RNA polymerase II promoter)|GO:0000904(cell morphogenesis involved in differentiation)|GO:0001706(endoderm formation)|GO:0001707(mesoderm formation)|GO:0001942(hair follicle development)|GO:0002090(regulation of receptor internalization)|GO:0004871(signal transducer activity)|GO:0005515(protein binding)|GO:0005576(extracellular region)|GO:00056…	chr10:54076687-54076746	entg|22943
NM_024829	2.05086	9.20143e-07	0.000184245	1.71667	2.48967e-05	0.00944065	-1.0024	0.966641	0.991339	A_23_P87709	PLBD1	ref|NM_024829|ens|ENST00000240617|gb|AK225458|gb|AK290914	Homo sapiens phospholipase B domain containing 1 (PLBD1), mRNA [NM_024829]	GO:0005576(extracellular region)|GO:0016042(lipid catabolic process)|GO:0016787(hydrolase activity)	chr12:14656690-14656631	entg|79887
NM_152727	2.0462	4.4759e-07	0.000142132	1.33311	0.00174869	0.0905731	1.11657	0.0922571	0.469832	A_23_P37988	CPNE2	ref|NM_152727|ens|ENST00000535318|ens|ENST00000537605|ens|ENST00000290776	Homo sapiens copine II (CPNE2), mRNA [NM_152727]		chr16:57180203-57181491	entg|221184
NR_015379	2.02789	1.3171e-05	0.000662098	2.27138	1.50321e-05	0.00792324	1.0682	0.302246	0.685249	A_32_P200238	UCA1	ref|NR_015379|gb|DQ249310|gb|HQ833208|gb|HQ833209	Homo sapiens urothelial cancer associated 1 (non-protein coding) (UCA1), non-coding RNA [NR_015379]		chr19:15946035-15946092	entg|652995
NM_014905	2.02445	0.000281099	0.00370002	1.30395	0.0150799	0.235399	1.14998	0.0473172	0.386782	A_23_P39766	GLS	ref|NM_014905|gb|AJ431620|gb|AF097493|gb|AK294927	Homo sapiens glutaminase (GLS), nuclear gene encoding mitochondrial protein, mRNA [NM_014905]	GO:0002087(regulation of respiratory gaseous exchange by neurological system process)|GO:0004359(glutaminase activity)|GO:0005739(mitochondrion)|GO:0005759(mitochondrial matrix)|GO:0006543(glutamine catabolic process)|GO:0007268(synaptic transmission)|GO:0007269(neurotransmitter secretion)|GO:0007610(behavior)|GO:0008652(cellular amino acid biosynthetic process)|GO:0014047(glutamate secretion)|GO…	chr2:191827822-191827881	entg|2744
NM_002928	2.02134	1.76807e-06	0.00025781	1.67193	0.000559908	0.0488103	-1.05799	0.579405	0.851631	A_23_P217845	RGS16	ref|NM_002928|ens|ENST00000367558|gb|AK311880|gb|AF493937	Homo sapiens regulator of G-protein signaling 16 (RGS16), mRNA [NM_002928]	GO:0004871(signal transducer activity)|GO:0005096(GTPase activator activity)|GO:0005516(calmodulin binding)|GO:0005624(membrane fraction)|GO:0005737(cytoplasm)|GO:0005886(plasma membrane)|GO:0007601(visual perception)|GO:0008277(regulation of G-protein coupled receptor protein signaling pathway)|GO:0009968(negative regulation of signal transduction)|GO:0043547(positive regulation of GTPase activi…	chr1:182571177-182571118	entg|6004
NM_020987	2.01721	5.84174e-07	0.000156253	1.59256	5.00248e-05	0.013687	1.16985	0.085067	0.45643	A_23_P202269	ANK3	ref|NM_020987|ref|NM_001204404|ref|NM_001204403|ref|NM_001149	Homo sapiens ankyrin 3, node of Ranvier (ankyrin G) (ANK3), transcript variant 1, mRNA [NM_020987]	GO:0005515(protein binding)|GO:0005737(cytoplasm)|GO:0005856(cytoskeleton)|GO:0007165(signal transduction)|GO:0016323(basolateral plasma membrane)|GO:0045184(establishment of protein localization)	chr10:61788365-61788306	entg|288
NM_016235	2.01659	6.14768e-06	0.000452454	2.12299	2.32733e-06	0.0037881	-1.04077	0.649548	0.883163	A_23_P324327	GPRC5B	ref|NM_016235|ens|ENST00000538074|gb|AK075119|gb|AL137684	Homo sapiens G protein-coupled receptor, family C, group 5, member B (GPRC5B), mRNA [NM_016235]		chr16:19870688-19870629	entg|51704
NM_018724	2.01454	9.9e-07	0.000193899	2.70488	1.6908e-07	0.00151504	-1.03137	0.666437	0.891719	A_23_P46482	IL20	ref|NM_018724|ens|ENST00000367096|ens|ENST00000367098|gb|BC074948	Homo sapiens interleukin 20 (IL20), mRNA [NM_018724]	GO:0005102(receptor binding)|GO:0005125(cytokine activity)|GO:0005576(extracellular region)|GO:0005615(extracellular space)|GO:0042517(positive regulation of tyrosine phosphorylation of Stat3 protein)|GO:0045517(interleukin-20 receptor binding)|GO:0045606(positive regulation of epidermal cell differentiation)|GO:0045618(positive regulation of keratinocyte differentiation)|GO:0050727(regulation of…	chr1:207041869-207041928	entg|50604
NM_014289	2.00402	6.23667e-07	0.000157944	1.58258	0.000168931	0.0257653	1.10146	0.206516	0.607681	A_23_P217570	CAPN6	ref|NM_014289|ens|ENST00000324068|gb|AJ000388|gb|BC000730	Homo sapiens calpain 6 (CAPN6), mRNA [NM_014289]	GO:0001578(microtubule bundle formation)|GO:0004198(calcium-dependent cysteine-type endopeptidase activity)|GO:0005622(intracellular)|GO:0005737(cytoplasm)|GO:0005856(cytoskeleton)|GO:0005876(spindle microtubule)|GO:0006508(proteolysis)|GO:0008017(microtubule binding)|GO:0048471(perinuclear region of cytoplasm)|GO:0051493(regulation of cytoskeleton organization)	chrX:110488476-110488417	entg|827
NM_003088	2.00268	5.9269e-07	0.000157253	1.31937	0.00415754	0.136692	1.10123	0.134132	0.529431	A_33_P3411075	FSCN1	ref|NM_003088|ens|ENST00000340250|ens|ENST00000473330|ens|ENST00000535097	Homo sapiens fascin homolog 1, actin-bundling protein (Strongylocentrotus purpuratus) (FSCN1), mRNA [NM_003088]	GO:0001725(stress fiber)|GO:0003779(actin binding)|GO:0005515(protein binding)|GO:0005737(cytoplasm)|GO:0008144(drug binding)|GO:0008283(cell proliferation)|GO:0015629(actin cytoskeleton)|GO:0016477(cell migration)|GO:0030036(actin cytoskeleton organization)|GO:0030054(cell junction)|GO:0030175(filopodium)|GO:0030674(protein binding, bridging)|GO:0048870(cell motility)|GO:0051015(actin filament b…	chr7:5646220-5646279	entg|6624
XR_111605	2.00227	1.02673e-06	0.000196792	1.74718	1.10785e-05	0.00661792	1.16138	0.0526903	0.396749	A_19_P00320729	LOC100509498	ref|XR_111605|gb|AK023660|gb|BC071719|tc|THC2779204	PREDICTED: Homo sapiens hypothetical LOC100509498 (LOC100509498), miscRNA [XR_111605]		chr16:80631953-80631894
NM_138409	2.00041	1.48842e-06	0.000235014	1.75126	9.50915e-05	0.0189238	1.01435	0.816808	0.948115	A_23_P357207	MRAP2	ref|NM_138409|ens|ENST00000257776|gb|AK090775|gb|AX746611	Homo sapiens melanocortin 2 receptor accessory protein 2 (MRAP2), mRNA [NM_138409]	GO:0005783(endoplasmic reticulum)|GO:0005886(plasma membrane)|GO:0030819(positive regulation of cAMP biosynthetic process)|GO:0031780(corticotropin hormone receptor binding)|GO:0031781(type 3 melanocortin receptor binding)|GO:0031782(type 4 melanocortin receptor binding)|GO:0031783(type 5 melanocortin receptor binding)|GO:0034394(protein localization at cell surface)|GO:0070996(type 1 melanocorti…	chr6:84800399-84800458	entg|112609
NM_001918	2.0003	6.34365e-05	0.00158094	1.34083	0.00225256	0.102457	1.13001	0.134782	0.530362	A_33_P3308949	DBT	ref|NM_001918|gb|AK024946|tc|THC2606317	Homo sapiens dihydrolipoamide branched chain transacylase E2 (DBT), nuclear gene encoding mitochondrial protein, mRNA [NM_001918]	GO:0005737(cytoplasm)|GO:0005739(mitochondrion)|GO:0005759(mitochondrial matrix)|GO:0005947(mitochondrial alpha-ketoglutarate dehydrogenase complex)|GO:0008152(metabolic process)|GO:0009083(branched chain family amino acid catabolic process)|GO:0015630(microtubule cytoskeleton)|GO:0016746(transferase activity, transferring acyl groups)|GO:0034641(cellular nitrogen compound metabolic process)|GO:0…	chr1:100652543-100652484	entg|1629
NM_199051	1.99959	7.09421e-07	0.000160558	1.63035	0.000148913	0.0245961	1.0738	0.336378	0.710828	A_23_P103812	FAM5C	ref|NM_199051|ens|ENST00000534846|ens|ENST00000367462|ens|ENST00000484105	Homo sapiens family with sequence similarity 5, member C (FAM5C), mRNA [NM_199051]	GO:0005576(extracellular region)|GO:0005737(cytoplasm)|GO:0007399(nervous system development)|GO:0045786(negative regulation of cell cycle)	chr1:190067299-190067240	entg|339479
NM_000663	1.99743	6.66003e-07	0.000158257	1.22794	0.034623	0.324121	1.22479	0.0141228	0.288488	A_33_P3268487	ABAT	ref|NM_000663|ref|NM_001127448|ref|NM_020686|ens|ENST00000396600	Homo sapiens 4-aminobutyrate aminotransferase (ABAT), nuclear gene encoding mitochondrial protein, transcript variant 2, mRNA [NM_000663]	GO:0001666(response to hypoxia)|GO:0003867(4-aminobutyrate transaminase activity)|GO:0005739(mitochondrion)|GO:0005759(mitochondrial matrix)|GO:0007268(synaptic transmission)|GO:0007269(neurotransmitter secretion)|GO:0007610(behavior)|GO:0007620(copulation)|GO:0007626(locomotory behavior)|GO:0009450(gamma-aminobutyric acid catabolic process)|GO:0010039(response to iron ion)|GO:0016740(transferase…	chr16:8878258-8878317	entg|18
NM_016297	1.99643	6.18901e-06	0.000454418	1.32744	0.00654689	0.165762	1.15646	0.171225	0.571347	A_24_P940517	PCYOX1	ref|NM_016297|ens|ENST00000433351|gb|BC051891|gb|AB020715	Homo sapiens prenylcysteine oxidase 1 (PCYOX1), mRNA [NM_016297]	GO:0001735(prenylcysteine oxidase activity)|GO:0005764(lysosome)|GO:0005886(plasma membrane)|GO:0006821(chloride transport)|GO:0008555(chloride-transporting ATPase activity)|GO:0016491(oxidoreductase activity)|GO:0030327(prenylated protein catabolic process)|GO:0030328(prenylcysteine catabolic process)|GO:0030329(prenylcysteine metabolic process)|GO:0034361(very-low-density lipoprotein particle)	chr2:70506373-70506432	entg|51449
NM_001014975	1.99014	6.81772e-05	0.00163355	2.43535	6.58453e-06	0.00542151	1.23679	0.0302363	0.343511	A_33_P3367692	CFH	ref|NM_001014975|ens|ENST00000391986|ens|ENST00000439155|gb|JF432152	Homo sapiens complement factor H (CFH), nuclear gene encoding mitochondrial protein, transcript variant 2, mRNA [NM_001014975]	GO:0005576(extracellular region)|GO:0005615(extracellular space)|GO:0006956(complement activation)|GO:0006957(complement activation, alternative pathway)	chr1:196646719-196646778	entg|3075
lincRNA:chr5:134465126-134478076_F	1.988	3.43281e-06	0.000350103	1.82027	1.44087e-05	0.00770802	1.16295	0.0303731	0.344155	A_19_P00328794	lincRNA:chr5:134465126-134478076_F	lincRNA:chr5:134465126-134478076_F	lincRNA:chr5:134465126-134478076 forward strand		chr5:134470995-134471054
ENST00000532091	1.98123	3.23157e-06	0.000342681	-1.55045	0.000133803	0.023168	-1.47937	8.01517e-05	0.109815	A_33_P3323463	HSPA8	ens|ENST00000532091|ens|ENST00000526686|tc|THC2543397|tc|THC2566156	heat shock 70kDa protein 8 [Source:HGNC Symbol;Acc:5241] [ENST00000532091]	GO:0000166(nucleotide binding)|GO:0005515(protein binding)|GO:0005524(ATP binding)|GO:0005622(intracellular)|GO:0005737(cytoplasm)|GO:0005829(cytosol)|GO:0005886(plasma membrane)|GO:0006457(protein folding)|GO:0006892(post-Golgi vesicle-mediated transport)|GO:0006950(response to stress)|GO:0006986(response to unfolded protein)|GO:0007268(synaptic transmission)|GO:0007269(neurotransmitter secretio…	chr11:122929598-122929539	entg|3312
NM_032866	1.98092	2.04056e-05	0.000835859	-1.07628	0.527888	0.82744	1.27252	0.0488378	0.390074	A_23_P163306	CGNL1	ref|NM_032866|ref|NM_001252335|ens|ENST00000281282|gb|AY274808	Homo sapiens cingulin-like 1 (CGNL1), transcript variant 2, mRNA [NM_032866]	GO:0003774(motor activity)|GO:0005923(tight junction)|GO:0016459(myosin complex)|GO:0030054(cell junction)	chr15:57842847-57842906	entg|84952
lincRNA:chr12:54523008-54559358_R	1.97635	6.58806e-07	0.000158257	1.19652	0.0268733	0.293925	-1.02747	0.803091	0.944026	A_19_P00332245	lincRNA:chr12:54523008-54559358_R	lincRNA:chr12:54523008-54559358_R	lincRNA:chr12:54523008-54559358 reverse strand		chr12:54526104-54526045
NM_001164000	1.97312	6.67502e-07	0.000158257	2.50575	7.15959e-06	0.0055012	1.14367	0.176228	0.576785	A_33_P3888629	MECOM	ref|NM_001164000|ref|NM_004991|ref|NM_001205194|ref|NM_001105077	Homo sapiens MDS1 and EVI1 complex locus (MECOM), transcript variant 6, mRNA [NM_001164000]	GO:0000118(histone deacetylase complex)|GO:0001701(in utero embryonic development)|GO:0001780(neutrophil homeostasis)|GO:0003677(DNA binding)|GO:0003700(sequence-specific DNA binding transcription factor activity)|GO:0005515(protein binding)|GO:0005622(intracellular)|GO:0005634(nucleus)|GO:0006355(regulation of transcription, DNA-dependent)|GO:0006915(apoptosis)|GO:0006954(inflammatory response)|…	chr3:168801415-168801356	entg|2122
NM_022783	1.96449	6.67461e-07	0.000158257	1.48011	0.00135868	0.079946	1.35131	0.000542569	0.134747	A_23_P60166	DEPTOR	ref|NM_022783|ens|ENST00000286234|gb|AK022490|gb|AK225168	Homo sapiens DEP domain containing MTOR-interacting protein (DEPTOR), mRNA [NM_022783]	GO:0005515(protein binding)|GO:0005622(intracellular)|GO:0006469(negative regulation of protein kinase activity)|GO:0032007(negative regulation of TOR signaling cascade)|GO:0035556(intracellular signal transduction)|GO:0042981(regulation of apoptosis)|GO:0045792(negative regulation of cell size)	chr8:121062582-121062641	entg|64798
NM_001190766	1.96215	8.20915e-07	0.000172066	1.037	0.602568	0.862082	1.04016	0.610647	0.865437	A_32_P126229	FLJ23152	ref|NM_001190766|gb|AK026805	Homo sapiens uncharacterized LOC401236 (FLJ23152), mRNA [NM_001190766]		chr6:17131393-17131452	entg|401236
NM_032899	1.96192	2.3257e-06	0.000291919	1.6852	4.60864e-05	0.0130065	1.02876	0.661582	0.88914	A_23_P216052	FAM83A	ref|NM_032899|ens|ENST00000318462|gb|AK098407|gb|DQ280323	Homo sapiens family with sequence similarity 83, member A (FAM83A), transcript variant 1, mRNA [NM_032899]		chr8:124220354-124220413	entg|84985
NM_153235	1.95856	1.34027e-06	0.000228796	1.47347	0.00119793	0.073145	1.23333	0.0170724	0.298789	A_23_P434398	TXLNB	ref|NM_153235|ens|ENST00000358430|gb|AL831988|gb|AL834248	Homo sapiens taxilin beta (TXLNB), mRNA [NM_153235]	GO:0005737(cytoplasm)	chr6:139561529-139561470	entg|167838
NM_004490	1.95778	6.87443e-07	0.000158611	1.07958	0.281306	0.671173	1.07903	0.374333	0.735397	A_23_P154526	GRB14	ref|NM_004490|ens|ENST00000543549|ens|ENST00000497306|ens|ENST00000263915	Homo sapiens growth factor receptor-bound protein 14 (GRB14), mRNA [NM_004490]	GO:0000139(Golgi membrane)|GO:0005070(SH3/SH2 adaptor activity)|GO:0005737(cytoplasm)|GO:0005768(endosome)|GO:0005792(microsome)|GO:0005794(Golgi apparatus)|GO:0005829(cytosol)|GO:0005886(plasma membrane)|GO:0007165(signal transduction)|GO:0007596(blood coagulation)|GO:0010008(endosome membrane)|GO:0035556(intracellular signal transduction)|GO:0046627(negative regulation of insulin receptor signa…	chr2:165349598-165349539	entg|2888
A_33_P3239102	1.95219	8.34486e-07	0.000173893	1.68314	5.74716e-05	0.0147074	1.4712	9.66012e-05	0.109815	A_33_P3239102	A_33_P3239102		Unknown		chr15:082927851-082927792
NM_005627	1.94955	7.69017e-07	0.000167049	1.4326	0.00415317	0.136692	1.06294	0.489599	0.806701	A_23_P19673	SGK1	ref|NM_005627|ref|NM_001143676|ref|NM_001143678|ref|NM_001143677	Homo sapiens serum/glucocorticoid regulated kinase 1 (SGK1), transcript variant 1, mRNA [NM_005627]	GO:0000166(nucleotide binding)|GO:0001558(regulation of cell growth)|GO:0004674(protein serine/threonine kinase activity)|GO:0005246(calcium channel regulator activity)|GO:0005524(ATP binding)|GO:0005634(nucleus)|GO:0005737(cytoplasm)|GO:0005783(endoplasmic reticulum)|GO:0005886(plasma membrane)|GO:0006468(protein phosphorylation)|GO:0006814(sodium ion transport)|GO:0006950(response to stress)|GO…	chr6:134490715-134490656	entg|6446
NM_030648	1.94837	8.86473e-07	0.000180528	1.33113	0.00668871	0.16767	1.08033	0.240995	0.636344	A_24_P251841	SETD7	ref|NM_030648|ens|ENST00000274031|gb|AB051504|gb|AK024846	Homo sapiens SET domain containing (lysine methyltransferase) 7 (SETD7), mRNA [NM_030648]	GO:0002039(p53 binding)|GO:0005515(protein binding)|GO:0005634(nucleus)|GO:0005694(chromosome)|GO:0006355(regulation of transcription, DNA-dependent)|GO:0008168(methyltransferase activity)|GO:0016279(protein-lysine N-methyltransferase activity)|GO:0016568(chromatin modification)|GO:0016740(transferase activity)|GO:0018024(histone-lysine N-methyltransferase activity)|GO:0018026(peptidyl-lysine mon…	chr4:140427751-140427692	entg|80854
NM_181521	1.94723	4.90852e-06	0.000414251	1.15482	0.0768224	0.429357	-1.08046	0.320597	0.698659	A_32_P84009	CMTM4	ref|NM_181521|ref|NM_178818|ens|ENST00000394106|ens|ENST00000330687	Homo sapiens CKLF-like MARVEL transmembrane domain containing 4 (CMTM4), transcript variant 2, mRNA [NM_181521]	GO:0005125(cytokine activity)|GO:0005615(extracellular space)|GO:0006935(chemotaxis)|GO:0016020(membrane)|GO:0016021(integral to membrane)	chr16:66648837-66648778	entg|146223
NM_207361	1.94386	1.2565e-05	0.000640618	1.47771	0.00363413	0.127451	1.03251	0.66569	0.89127	A_33_P3250820	FREM2	ref|NM_207361|gb|BX640686|tc|THC2562680	Homo sapiens FRAS1 related extracellular matrix protein 2 (FREM2), mRNA [NM_207361]	GO:0002009(morphogenesis of an epithelium)|GO:0005509(calcium ion binding)|GO:0005604(basement membrane)|GO:0005886(plasma membrane)|GO:0007154(cell communication)|GO:0007155(cell adhesion)|GO:0007156(homophilic cell adhesion)|GO:0007275(multicellular organismal development)|GO:0016021(integral to membrane)	chr13:39461187-39461246	entg|341640
NM_001029859	1.94093	2.1755e-06	0.000283305	1.38884	0.0006632	0.0523524	1.00034	0.995438	0.998334	A_33_P3299525	KCTD21	ref|NM_001029859|ens|ENST00000340067|gb|AK095233|gb|BC036058	Homo sapiens potassium channel tetramerisation domain containing 21 (KCTD21), mRNA [NM_001029859]	GO:0005249(voltage-gated potassium channel activity)|GO:0006813(potassium ion transport)|GO:0008076(voltage-gated potassium channel complex)|GO:0016020(membrane)	chr11:77882362-77882303	entg|283219
ENST00000398832	1.94088	1.404e-06	0.000228796	2.04328	3.9616e-06	0.00443724	1.24977	0.124536	0.517918	A_32_P207767	ENST00000398832	ens|ENST00000398832|tc|THC2668971	Uncharacterized protein [Source:UniProtKB/TrEMBL;Acc:A8MZ04] [ENST00000398832]		chr17:30469279-30469220
NM_032211	1.94086	2.3375e-06	0.000291919	1.26561	0.00688169	0.169057	-1.03499	0.624547	0.871772	A_24_P406754	LOXL4	ref|NM_032211|ens|ENST00000260702|gb|BC007522|gb|BC013153	Homo sapiens lysyl oxidase-like 4 (LOXL4), mRNA [NM_032211]	GO:0005044(scavenger receptor activity)|GO:0005507(copper ion binding)|GO:0005515(protein binding)|GO:0005576(extracellular region)|GO:0005615(extracellular space)|GO:0016020(membrane)|GO:0016491(oxidoreductase activity)|GO:0016641(oxidoreductase activity, acting on the CH-NH2 group of donors, oxygen as acceptor)|GO:0046872(metal ion binding)	chr10:100007805-100007746	entg|84171
NM_030899	1.93775	8.7498e-06	0.000528079	1.22863	0.0219566	0.271997	1.10559	0.131881	0.526657	A_23_P214533	ZNF323	ref|NM_030899|ref|NM_001135216|ref|NM_001243241|ref|NM_001243242	Homo sapiens zinc finger protein 323 (ZNF323), transcript variant 1, mRNA [NM_030899]	GO:0003676(nucleic acid binding)|GO:0003677(DNA binding)|GO:0003700(sequence-specific DNA binding transcription factor activity)|GO:0005622(intracellular)|GO:0005634(nucleus)|GO:0008270(zinc ion binding)|GO:0016032(viral reproduction)|GO:0046872(metal ion binding)	chr6:28293096-28293037	entg|64288
NM_004089	1.93451	1.91156e-05	0.000802274	1.43313	0.00297133	0.115332	1.00492	0.957533	0.989046	A_33_P3237634	TSC22D3	ref|NM_004089|ref|NM_001015881|ref|NM_198057|ens|ENST00000372383	Homo sapiens TSC22 domain family, member 3 (TSC22D3), transcript variant 2, mRNA [NM_004089]	GO:0000122(negative regulation of transcription from RNA polymerase II promoter)|GO:0003700(sequence-specific DNA binding transcription factor activity)|GO:0005634(nucleus)|GO:0005737(cytoplasm)|GO:0006355(regulation of transcription, DNA-dependent)|GO:0006916(anti-apoptosis)|GO:0006970(response to osmotic stress)|GO:0007589(body fluid secretion)|GO:0048642(negative regulation of skeletal muscle …	chrX:106956545-106956486	entg|1831
NM_000146	1.93412	8.54686e-07	0.000176056	1.04297	0.537822	0.832962	1.12354	0.0763814	0.440385	A_19_P00812340	FTL	ref|NM_000146|ens|ENST00000397259|ens|ENST00000331825|gb|AK311773	Homo sapiens ferritin, light polypeptide (FTL), mRNA [NM_000146]	GO:0005488(binding)|GO:0005506(iron ion binding)|GO:0005829(cytosol)|GO:0006826(iron ion transport)|GO:0006879(cellular iron ion homeostasis)|GO:0006892(post-Golgi vesicle-mediated transport)|GO:0008043(intracellular ferritin complex)|GO:0008199(ferric iron binding)|GO:0008219(cell death)|GO:0016044(cellular membrane organization)|GO:0016491(oxidoreductase activity)|GO:0042802(identical protein b…	chr19:49469860-49469919
NM_000028	1.93315	1.19589e-06	0.000216056	1.45833	0.000459009	0.044942	1.16822	0.0418953	0.375497	A_23_P200298	AGL	ref|NM_000028|ref|NM_000642|ref|NM_000645|ref|NM_000646	Homo sapiens amylo-alpha-1, 6-glucosidase, 4-alpha-glucanotransferase (AGL), transcript variant 4, mRNA [NM_000028]	GO:0004133(glycogen debranching enzyme activity)|GO:0004134(4-alpha-glucanotransferase activity)|GO:0004135(amylo-alpha-1,6-glucosidase activity)|GO:0005515(protein binding)|GO:0005529(sugar binding)|GO:0005625(soluble fraction)|GO:0005634(nucleus)|GO:0005730(nucleolus)|GO:0005737(cytoplasm)|GO:0005829(cytosol)|GO:0005975(carbohydrate metabolic process)|GO:0005978(glycogen biosynthetic process)|G…	chr1:100389229-100389288	entg|178
NM_053275	1.92978	5.88112e-06	0.000448492	1.08399	0.331157	0.707815	1.0685	0.275066	0.665559	A_23_P204472	RPLP0	ref|NM_053275|ref|NM_001002|ens|ENST00000549098|ens|ENST00000552461	Homo sapiens ribosomal protein, large, P0 (RPLP0), transcript variant 2, mRNA [NM_053275]	GO:0003723(RNA binding)|GO:0003735(structural constituent of ribosome)|GO:0005515(protein binding)|GO:0005622(intracellular)|GO:0005634(nucleus)|GO:0005737(cytoplasm)|GO:0005829(cytosol)|GO:0005840(ribosome)|GO:0006412(translation)|GO:0006414(translational elongation)|GO:0006415(translational termination)|GO:0010467(gene expression)|GO:0016032(viral reproduction)|GO:0016070(RNA metabolic process)…	chr12:120636676-120636503	entg|6175
A_33_P3263274	1.9285	1.71476e-06	0.000256085	1.64314	9.50675e-05	0.0189238	1.46564	9.55653e-05	0.109815	A_33_P3263274	A_33_P3263274		Unknown		chr16:002887034-002886975
NM_006228	1.92591	2.06513e-06	0.000278265	-1.02284	0.762767	0.926223	1.09371	0.152445	0.55303	A_23_P253321	PNOC	ref|NM_006228|ens|ENST00000301908|gb|U48263|gb|X97370	Homo sapiens prepronociceptin (PNOC), mRNA [NM_006228]	GO:0001515(opioid peptide activity)|GO:0005184(neuropeptide hormone activity)|GO:0005576(extracellular region)|GO:0007165(signal transduction)|GO:0007218(neuropeptide signaling pathway)|GO:0007268(synaptic transmission)|GO:0007600(sensory perception)	chr8:28200772-28200831	entg|5368
NM_198511	1.92537	1.39453e-06	0.000228796	1.76217	3.00865e-05	0.0104695	1.48169	8.05197e-05	0.109815	A_33_P3391375	LANCL3	ref|NM_198511|ref|NM_001170331|ens|ENST00000378619|gb|AK124915	Homo sapiens LanC lantibiotic synthetase component C-like 3 (bacterial) (LANCL3), transcript variant 1, mRNA [NM_198511]	GO:0003824(catalytic activity)	chrX:37536552-37536611	entg|347404
NM_014568	1.91964	1.11217e-06	0.000205476	1.00105	0.991109	0.99737	1.14045	0.291337	0.676563	A_24_P408736	GALNT5	ref|NM_014568|gb|AJ245539|gb|AJ505956|gb|AK292154	Homo sapiens UDP-N-acetyl-alpha-D-galactosamine:polypeptide N-acetylgalactosaminyltransferase 5 (GalNAc-T5) (GALNT5), mRNA [NM_014568]	GO:0000139(Golgi membrane)|GO:0004653(polypeptide N-acetylgalactosaminyltransferase activity)|GO:0005529(sugar binding)|GO:0005575(cellular_component)|GO:0005794(Golgi apparatus)|GO:0006024(glycosaminoglycan biosynthetic process)|GO:0016020(membrane)|GO:0016021(integral to membrane)|GO:0016757(transferase activity, transferring glycosyl groups)	chr2:158157498-158162306	entg|11227
NM_001017967	1.91339	1.62014e-06	0.000248159	1.30932	0.0246652	0.283812	-1.0367	0.547315	0.835328	A_23_P376372	MARVELD3	ref|NM_001017967|ens|ENST00000299952|gb|AK307585|gb|AK292185	Homo sapiens MARVEL domain containing 3 (MARVELD3), transcript variant 1, mRNA [NM_001017967]	GO:0005923(tight junction)|GO:0016020(membrane)|GO:0016021(integral to membrane)|GO:0030054(cell junction)	chr16:71674948-71675007	entg|91862
NM_015271	1.91116	3.5268e-06	0.000352037	1.45831	0.0018568	0.0931682	1.17764	0.02553	0.326021	A_24_P208909	TRIM2	ref|NM_015271|ref|NM_001130067|ens|ENST00000338700|gb|AB011089	Homo sapiens tripartite motif containing 2 (TRIM2), transcript variant 1, mRNA [NM_015271]	GO:0004842(ubiquitin-protein ligase activity)|GO:0005515(protein binding)|GO:0005622(intracellular)|GO:0005737(cytoplasm)|GO:0008150(biological_process)|GO:0008270(zinc ion binding)|GO:0016567(protein ubiquitination)|GO:0016874(ligase activity)|GO:0043526(neuroprotection)|GO:0046872(metal ion binding)	chr4:154259817-154259876	entg|23321
A_33_P3389668	1.91017	3.4806e-06	0.000350103	1.18778	0.156407	0.549204	-1.2522	0.105022	0.489746	A_33_P3389668	A_33_P3389668		Unknown		chr1:145931784-145931725
NM_052858	1.9091	2.05536e-06	0.000277994	1.56469	0.000185286	0.0277591	1.04822	0.411888	0.76039	A_23_P152428	MARVELD3	ref|NM_052858|gb|BC011893|gb|BC013376|tc|THC2479333	Homo sapiens MARVEL domain containing 3 (MARVELD3), transcript variant 2, mRNA [NM_052858]	GO:0005923(tight junction)|GO:0016020(membrane)|GO:0016021(integral to membrane)|GO:0030054(cell junction)	chr16:71668676-71668735	entg|91862
NM_000041	1.9083	1.27764e-06	0.000224209	1.00988	0.900814	0.972044	1.19111	0.0144127	0.289692	A_33_P3223592	APOE	ref|NM_000041|ens|ENST00000252486|gb|M12529|gb|K00396	Homo sapiens apolipoprotein E (APOE), mRNA [NM_000041]	GO:0000302(response to reactive oxygen species)|GO:0001540(beta-amyloid binding)|GO:0001937(negative regulation of endothelial cell proliferation)|GO:0002021(response to dietary excess)|GO:0005319(lipid transporter activity)|GO:0005515(protein binding)|GO:0005543(phospholipid binding)|GO:0005576(extracellular region)|GO:0005615(extracellular space)|GO:0005737(cytoplasm)|GO:0005769(early endosome)…	chr19:45412590-45412649	entg|348
NM_021136	1.90359	1.47707e-06	0.000235014	1.34671	0.00274943	0.112318	1.09282	0.152906	0.553389	A_23_P140290	RTN1	ref|NM_021136|ref|NM_206852|ens|ENST00000557422|ens|ENST00000433623	Homo sapiens reticulon 1 (RTN1), transcript variant 1, mRNA [NM_021136]	GO:0004871(signal transducer activity)|GO:0005783(endoplasmic reticulum)|GO:0005789(endoplasmic reticulum membrane)|GO:0007165(signal transduction)|GO:0016020(membrane)|GO:0016021(integral to membrane)|GO:0030176(integral to endoplasmic reticulum membrane)|GO:0030182(neuron differentiation)	chr14:60069955-60069808	entg|6252
lincRNA:chr2:178145929-178216641_F	1.89868	9.15379e-07	0.000184245	1.53863	0.000217118	0.03028	1.37614	0.000322018	0.121428	A_19_P00327206	lincRNA:chr2:178145929-178216641_F	lincRNA:chr2:178145929-178216641_F	lincRNA:chr2:178145929-178216641 forward strand		chr2:178214708-178214864
NM_001199814	1.89215	2.33562e-06	0.000291919	1.42161	0.00742605	0.17373	1.26954	0.00430752	0.231392	A_32_P33434	ZNF812	ref|NM_001199814|ens|ENST00000457674|ens|ENST00000536819|gb|AK296815	Homo sapiens zinc finger protein 812 (ZNF812), mRNA [NM_001199814]	GO:0003677(DNA binding)|GO:0005622(intracellular)|GO:0005634(nucleus)|GO:0006355(regulation of transcription, DNA-dependent)|GO:0008270(zinc ion binding)|GO:0046872(metal ion binding)	chr19:9801597-9801538	entg|729648
NM_000520	1.89198	1.87046e-06	0.000262906	1.09478	0.274191	0.664879	1.10452	0.175977	0.576785	A_23_P129101	HEXA	ref|NM_000520|ens|ENST00000429918|ens|ENST00000268097|gb|AK310154	Homo sapiens hexosaminidase A (alpha polypeptide) (HEXA), mRNA [NM_000520]	GO:0001501(skeletal system development)|GO:0004553(hydrolase activity, hydrolyzing O-glycosyl compounds)|GO:0004563(beta-N-acetylhexosaminidase activity)|GO:0005764(lysosome)|GO:0005975(carbohydrate metabolic process)|GO:0006689(ganglioside catabolic process)|GO:0007040(lysosome organization)|GO:0007605(sensory perception of sound)|GO:0007626(locomotory behavior)|GO:0007628(adult walking behavior…	chr15:72638915-72638655	entg|3073
NM_000909	1.88671	1.70581e-06	0.000255815	1.44773	0.00064044	0.0523524	1.14114	0.135353	0.530938	A_23_P69699	NPY1R	ref|NM_000909|ens|ENST00000296533|gb|BC071720|gb|A26481	Homo sapiens neuropeptide Y receptor Y1 (NPY1R), mRNA [NM_000909]	GO:0001601(peptide YY receptor activity)|GO:0001602(pancreatic polypeptide receptor activity)|GO:0003151(outflow tract morphogenesis)|GO:0004871(signal transducer activity)|GO:0004872(receptor activity)|GO:0004930(G-protein coupled receptor activity)|GO:0004983(neuropeptide Y receptor activity)|GO:0005829(cytosol)|GO:0005886(plasma membrane)|GO:0005887(integral to plasma membrane)|GO:0006006(gluc…	chr4:164245435-164245376	entg|4886
NM_004844	1.88432	1.15968e-06	0.000212068	1.60179	7.22444e-05	0.0162854	-1.19122	0.0113485	0.276868	A_24_P148750	SH3BP5	ref|NM_004844|ref|NM_001018009|ens|ENST00000408919|ens|ENST00000426925	Homo sapiens SH3-domain binding protein 5 (BTK-associated) (SH3BP5), transcript variant 1, mRNA [NM_004844]	GO:0004860(protein kinase inhibitor activity)|GO:0005515(protein binding)|GO:0005622(intracellular)|GO:0005737(cytoplasm)|GO:0005739(mitochondrion)|GO:0006469(negative regulation of protein kinase activity)|GO:0007165(signal transduction)|GO:0017124(SH3 domain binding)|GO:0035556(intracellular signal transduction)	chr3:15298613-15298554	entg|9467
NM_015444	1.88396	3.47272e-06	0.000350103	1.15666	0.21921	0.616078	-1.08446	0.309849	0.691069	A_23_P369899	TMEM158	ref|NM_015444|ens|ENST00000503771|gb|AF438313|gb|AL080235	Homo sapiens transmembrane protein 158 (gene/pseudogene) (TMEM158), mRNA [NM_015444]	GO:0016020(membrane)|GO:0016021(integral to membrane)	chr3:45266206-45266147	entg|25907
NM_000785	1.88266	9.89579e-07	0.000193899	-1.235	0.0240496	0.281671	-1.36941	0.00398683	0.230851	A_23_P36397	CYP27B1	ref|NM_000785|ens|ENST00000228606|ens|ENST00000547344|gb|BC136386	Homo sapiens cytochrome P450, family 27, subfamily B, polypeptide 1 (CYP27B1), nuclear gene encoding mitochondrial protein, mRNA [NM_000785]	GO:0004497(monooxygenase activity)|GO:0004498(calcidiol 1-monooxygenase activity)|GO:0005737(cytoplasm)|GO:0005739(mitochondrion)|GO:0005741(mitochondrial outer membrane)|GO:0006766(vitamin metabolic process)|GO:0006805(xenobiotic metabolic process)|GO:0006816(calcium ion transport)|GO:0008202(steroid metabolic process)|GO:0008285(negative regulation of cell proliferation)|GO:0009055(electron car…	chr12:58156635-58156576	entg|1594
NM_002076	1.87963	2.93169e-06	0.000323315	1.20847	0.0161013	0.24177	1.17609	0.0363129	0.360334	A_33_P3261167	GNS	ref|NM_002076|gb|BX537363|ens|ENST00000418919|gb|BF792099	Homo sapiens glucosamine (N-acetyl)-6-sulfatase (GNS), mRNA [NM_002076]	GO:0005515(protein binding)|GO:0005539(glycosaminoglycan binding)|GO:0005764(lysosome)|GO:0006027(glycosaminoglycan catabolic process)|GO:0008449(N-acetylglucosamine-6-sulfatase activity)|GO:0008484(sulfuric ester hydrolase activity)|GO:0016787(hydrolase activity)|GO:0042340(keratan sulfate catabolic process)|GO:0043199(sulfate binding)|GO:0046872(metal ion binding)	chr12:65107283-65107224	entg|2799
NM_144778	1.87692	9.56108e-07	0.000190382	1.60391	0.000241821	0.0325573	1.22491	0.0134254	0.285477	A_24_P56317	MBNL2	ref|NM_144778|ref|NM_207304|ens|ENST00000343600|ens|ENST00000345429	Homo sapiens muscleblind-like 2 (Drosophila) (MBNL2), transcript variant 1, mRNA [NM_144778]	GO:0003676(nucleic acid binding)|GO:0003723(RNA binding)|GO:0005634(nucleus)|GO:0005737(cytoplasm)|GO:0006397(mRNA processing)|GO:0008270(zinc ion binding)|GO:0043484(regulation of RNA splicing)|GO:0046872(metal ion binding)	chr13:98046226-98046285	entg|10150
NM_024817	1.87377	1.22348e-05	0.000629154	1.11937	0.121726	0.502664	1.03401	0.578936	0.851609	A_33_P3384462	THSD4	ref|NM_024817|ens|ENST00000355327|ens|ENST00000261862	Homo sapiens thrombospondin, type I, domain containing 4 (THSD4), mRNA [NM_024817]	GO:0001527(microfibril)|GO:0004222(metalloendopeptidase activity)|GO:0005576(extracellular region)|GO:0005578(proteinaceous extracellular matrix)|GO:0008233(peptidase activity)|GO:0048251(elastic fiber assembly)	chr15:72075663-72075722	entg|79875
NM_004010	1.86581	3.76156e-06	0.000363401	1.25792	0.0319331	0.313488	1.29064	0.00345209	0.219379	A_24_P185854	DMD	ref|NM_004010|ref|NM_000109|ref|NM_004009|ref|NM_004006	Homo sapiens dystrophin (DMD), transcript variant Dp427p2, mRNA [NM_004010]	GO:0002162(dystroglycan binding)|GO:0002166(beta-dystroglycan binding)|GO:0003779(actin binding)|GO:0005178(integrin binding)|GO:0005200(structural constituent of cytoskeleton)|GO:0005515(protein binding)|GO:0005626(insoluble fraction)|GO:0005634(nucleus)|GO:0005737(cytoplasm)|GO:0005792(microsome)|GO:0005829(cytosol)|GO:0005856(cytoskeleton)|GO:0006355(regulation of transcription, DNA-dependent)…	chrX:31137408-31137349	entg|1756
NM_014365	1.85429	1.39151e-06	0.000228796	1.55451	0.000201752	0.029236	-1.29935	0.00693112	0.253228	A_23_P162579	HSPB8	ref|NM_014365|ens|ENST00000281938|gb|AK312501|gb|BT006876	Homo sapiens heat shock 22kDa protein 8 (HSPB8), mRNA [NM_014365]	GO:0004674(protein serine/threonine kinase activity)|GO:0005515(protein binding)|GO:0005622(intracellular)|GO:0005634(nucleus)|GO:0005737(cytoplasm)|GO:0006950(response to stress)|GO:0008150(biological_process)|GO:0008219(cell death)|GO:0042802(identical protein binding)	chr12:119617464-119624868	entg|26353
NM_012142	1.85146	3.1655e-06	0.00033868	1.50761	0.00061984	0.0515459	1.08734	0.29821	0.681935	A_33_P3392977	CCNDBP1	ref|NM_012142|ref|NR_027514|ref|NR_027513|ens|ENST00000356633	Homo sapiens cyclin D-type binding-protein 1 (CCNDBP1), transcript variant 1, mRNA [NM_012142]	GO:0005515(protein binding)|GO:0005634(nucleus)|GO:0005737(cytoplasm)|GO:0007049(cell cycle)	chr15:43486980-43487039	entg|23582
NM_003953	1.85118	1.15132e-06	0.000211618	1.31422	0.0120533	0.214188	1.05021	0.439774	0.779004	A_23_P476	MPZL1	ref|NM_003953|ref|NM_024569|ref|NM_001146191|ens|ENST00000359523	Homo sapiens myelin protein zero-like 1 (MPZL1), transcript variant 1, mRNA [NM_003953]	GO:0005198(structural molecule activity)|GO:0005515(protein binding)|GO:0005887(integral to plasma membrane)|GO:0007169(transmembrane receptor protein tyrosine kinase signaling pathway)|GO:0007267(cell-cell signaling)|GO:0016020(membrane)	chr1:167759883-167759942	entg|9019
NM_022807	1.85055	1.87008e-06	0.000262906	1.24137	0.00948345	0.192146	1.04307	0.543904	0.833495	A_23_P77066	SNRPN	ref|NM_022807|ref|NM_022808|ref|NM_022806|ref|NM_022805	Homo sapiens small nuclear ribonucleoprotein polypeptide N (SNRPN), transcript variant 4, mRNA [NM_022807]	GO:0003723(RNA binding)|GO:0005515(protein binding)|GO:0005634(nucleus)|GO:0005681(spliceosomal complex)|GO:0008380(RNA splicing)|GO:0030532(small nuclear ribonucleoprotein complex)	chr15:25220523-25220582	entg|6638
NM_000044	1.84471	1.99278e-06	0.000272206	1.46474	0.0113263	0.208504	1.18345	0.0247704	0.324614	A_23_P113111	AR	ref|NM_000044|ref|NM_001011645|ens|ENST00000544984|ens|ENST00000396043	Homo sapiens androgen receptor (AR), transcript variant 1, mRNA [NM_000044]	GO:0000790(nuclear chromatin)|GO:0001701(in utero embryonic development)|GO:0003677(DNA binding)|GO:0003700(sequence-specific DNA binding transcription factor activity)|GO:0003706(ligand-regulated transcription factor activity)|GO:0004872(receptor activity)|GO:0004882(androgen receptor activity)|GO:0005102(receptor binding)|GO:0005496(steroid binding)|GO:0005497(androgen binding)|GO:0005515(prote…	chrX:66944033-66944092	entg|367
NM_016613	1.84436	8.26775e-06	0.000519649	1.6217	4.27359e-05	0.0124532	-1.00642	0.926629	0.981024	A_33_P3321432	FAM198B	ref|NM_016613|ref|NM_001031700|ref|NM_001128424|ens|ENST00000393807	Homo sapiens family with sequence similarity 198, member B (FAM198B), transcript variant 2, mRNA [NM_016613]	GO:0000139(Golgi membrane)|GO:0005794(Golgi apparatus)|GO:0016020(membrane)|GO:0016021(integral to membrane)	chr4:159046215-159046156	entg|51313
NM_015516	1.84319	1.35519e-06	0.000228796	1.65794	8.98249e-05	0.0185029	-1.08351	0.179021	0.57887	A_23_P162142	TSKU	ref|NM_015516|ens|ENST00000439807|ens|ENST00000527881|ens|ENST00000333090	Homo sapiens tsukushi small leucine rich proteoglycan homolog (Xenopus laevis) (TSKU), mRNA [NM_015516]	GO:0005576(extracellular region)	chr11:76508863-76508922	entg|25987
NM_017896	1.8428	1.91578e-05	0.000803105	1.47751	0.0004494	0.0447428	1.29216	0.00247556	0.201063	A_24_P219971	C20orf11	ref|NM_017896|gb|AK025775|gb|BC031819|tc|THC2542566	Homo sapiens chromosome 20 open reading frame 11 (C20orf11), mRNA [NM_017896]	GO:0005634(nucleus)	chr20:61579681-61579740	entg|54994
NM_020859	1.84101	4.74436e-06	0.00040891	1.53381	0.000969716	0.0647236	1.05142	0.390827	0.747533	A_33_P3336700	SHROOM3	ref|NM_020859|ens|ENST00000296043|tc|THC2655070	Homo sapiens shroom family member 3 (SHROOM3), mRNA [NM_020859]	GO:0000902(cell morphogenesis)|GO:0001843(neural tube closure)|GO:0002066(columnar/cuboidal epithelial cell development)|GO:0003779(actin binding)|GO:0005737(cytoplasm)|GO:0005856(cytoskeleton)|GO:0005874(microtubule)|GO:0005912(adherens junction)|GO:0007389(pattern specification process)|GO:0008360(regulation of cell shape)|GO:0016324(apical plasma membrane)|GO:0030054(cell junction)|GO:0043296(…	chr4:77704264-77704323	entg|57619
NM_002612	1.83979	3.09312e-06	0.000335316	1.56421	0.000311807	0.0371099	1.218	0.0156715	0.295618	A_24_P243749	PDK4	ref|NM_002612|ens|ENST00000542888|ens|ENST00000005178|gb|AK096428	Homo sapiens pyruvate dehydrogenase kinase, isozyme 4 (PDK4), nuclear gene encoding mitochondrial protein, mRNA [NM_002612]	GO:0000155(two-component sensor activity)|GO:0000166(nucleotide binding)|GO:0004672(protein kinase activity)|GO:0004740(pyruvate dehydrogenase (acetyl-transferring) kinase activity)|GO:0005524(ATP binding)|GO:0005739(mitochondrion)|GO:0005743(mitochondrial inner membrane)|GO:0005759(mitochondrial matrix)|GO:0005975(carbohydrate metabolic process)|GO:0006006(glucose metabolic process)|GO:0006090(p…	chr7:95213366-95213307	entg|5166
NM_017801	1.8395	8.69182e-06	0.000528079	1.68869	0.000350733	0.0387993	1.19612	0.0152137	0.294465	A_24_P97526	CMTM6	ref|NM_017801|ens|ENST00000205636|gb|AF116694|gb|BC009187	Homo sapiens CKLF-like MARVEL transmembrane domain containing 6 (CMTM6), mRNA [NM_017801]	GO:0005125(cytokine activity)|GO:0005615(extracellular space)|GO:0006935(chemotaxis)|GO:0016020(membrane)|GO:0016021(integral to membrane)	chr3:32523335-32523276	entg|54918
NM_206927	1.8383	2.35613e-06	0.000292849	2.34126	7.83051e-06	0.00584711	1.17423	0.0388964	0.366441	A_23_P53193	SYTL2	ref|NM_206927|ref|NM_206928|ref|NM_032943|ref|NM_001162953	Homo sapiens synaptotagmin-like 2 (SYTL2), transcript variant c, mRNA [NM_206927]	GO:0001786(phosphatidylserine binding)|GO:0005515(protein binding)|GO:0005546(phosphatidylinositol-4,5-bisphosphate binding)|GO:0005624(membrane fraction)|GO:0005634(nucleus)|GO:0005737(cytoplasm)|GO:0005794(Golgi apparatus)|GO:0005886(plasma membrane)|GO:0006886(intracellular protein transport)|GO:0006887(exocytosis)|GO:0006904(vesicle docking involved in exocytosis)|GO:0010923(negative regulati…	chr11:85406136-85406077	entg|54843
NM_001898	1.83776	1.76016e-06	0.00025781	1.94482	3.61021e-05	0.0111549	1.26361	0.00689334	0.253228	A_23_P112859	CST1	ref|NM_001898|ref|NM_001899|ens|ENST00000398402|ens|ENST00000304749	Homo sapiens cystatin SN (CST1), mRNA [NM_001898]	GO:0004869(cysteine-type endopeptidase inhibitor activity)|GO:0005576(extracellular region)|GO:0030414(peptidase inhibitor activity)	chr20:23731379-23731320	entg|1469
NM_001033047	1.83669	1.38075e-06	0.000228796	1.9307	6.43535e-06	0.00542151	1.27153	0.028616	0.337162	A_23_P253896	NPNT	ref|NM_001033047|ref|NM_001184691|ref|NM_001184690|ref|NM_001184693	Homo sapiens nephronectin (NPNT), transcript variant 2, mRNA [NM_001033047]	GO:0005509(calcium ion binding)|GO:0005576(extracellular region)|GO:0005578(proteinaceous extracellular matrix)|GO:0007155(cell adhesion)|GO:0007275(multicellular organismal development)|GO:0016020(membrane)|GO:0030154(cell differentiation)	chr4:106892414-106892473	entg|255743
NM_002213	1.83449	5.13338e-06	0.000421915	1.44083	0.00032297	0.0373768	-1.04064	0.498488	0.811807	A_23_P166633	ITGB5	ref|NM_002213|ens|ENST00000460797|gb|AK315429|gb|AB587397	Homo sapiens integrin, beta 5 (ITGB5), mRNA [NM_002213]	GO:0004872(receptor activity)|GO:0005515(protein binding)|GO:0005886(plasma membrane)|GO:0006936(muscle contraction)|GO:0007155(cell adhesion)|GO:0007160(cell-matrix adhesion)|GO:0007229(integrin-mediated signaling pathway)|GO:0007275(multicellular organismal development)|GO:0008305(integrin complex)|GO:0016021(integral to membrane)	chr3:124482550-124482491	entg|3693
NM_014454	1.83419	3.27899e-06	0.000344649	1.26562	0.00530252	0.151159	1.13371	0.0974277	0.476808	A_23_P93562	SESN1	ref|NM_014454|ref|NM_001199934|ref|NM_001199933|ens|ENST00000302071	Homo sapiens sestrin 1 (SESN1), transcript variant 1, mRNA [NM_014454]	GO:0005634(nucleus)|GO:0006974(response to DNA damage stimulus)|GO:0007050(cell cycle arrest)|GO:0008285(negative regulation of cell proliferation)	chr6:109308536-109308477	entg|27244
NM_013402	1.83345	3.12158e-06	0.000335918	1.38366	0.000972744	0.064805	1.0507	0.473079	0.79866	A_24_P192994	FADS1	ref|NM_013402|ens|ENST00000350997|ens|ENST00000543488|gb|AF084558	Homo sapiens fatty acid desaturase 1 (FADS1), mRNA [NM_013402]	GO:0000248(C-5 sterol desaturase activity)|GO:0005624(membrane fraction)|GO:0005634(nucleus)|GO:0005783(endoplasmic reticulum)|GO:0005789(endoplasmic reticulum membrane)|GO:0005792(microsome)|GO:0006355(regulation of transcription, DNA-dependent)|GO:0006636(unsaturated fatty acid biosynthetic process)|GO:0006810(transport)|GO:0006950(response to stress)|GO:0007267(cell-cell signaling)|GO:0007568(…	chr11:61567185-61567126	entg|3992
NM_198965	1.83319	3.25294e-06	0.000343929	1.27965	0.0145035	0.231966	-1.01246	0.875263	0.96805	A_23_P2271	PTHLH	ref|NM_198965|ref|NM_198966|ref|NM_002820|ref|NM_198964	Homo sapiens parathyroid hormone-like hormone (PTHLH), transcript variant 1, mRNA [NM_198965]	GO:0001501(skeletal system development)|GO:0001958(endochondral ossification)|GO:0002076(osteoblast development)|GO:0005179(hormone activity)|GO:0005576(extracellular region)|GO:0005615(extracellular space)|GO:0005622(intracellular)|GO:0005634(nucleus)|GO:0005730(nucleolus)|GO:0005737(cytoplasm)|GO:0005794(Golgi apparatus)|GO:0007189(activation of adenylate cyclase activity by G-protein signaling…	chr12:28116401-28116342	entg|5744
NM_014220	1.83293	1.61073e-06	0.000248159	1.92283	8.18839e-05	0.017722	1.21341	0.0327438	0.347784	A_33_P3390057	TM4SF1	ref|NM_014220|ens|ENST00000383054|ens|ENST00000305366|gb|AK093829	Homo sapiens transmembrane 4 L six family member 1 (TM4SF1), mRNA [NM_014220]	GO:0003674(molecular_function)|GO:0005887(integral to plasma membrane)|GO:0008150(biological_process)|GO:0016020(membrane)|GO:0016021(integral to membrane)	chr3:149086869-149086810	entg|4071
NM_000351	1.83155	4.35214e-06	0.000391933	1.68936	0.000141942	0.0239975	1.19319	0.0125551	0.280712	A_24_P331560	STS	ref|NM_000351|ens|ENST00000217961|gb|M16505|tc|THC2626085	Homo sapiens steroid sulfatase (microsomal), isozyme S (STS), mRNA [NM_000351]	GO:0000299(integral to membrane of membrane fraction)|GO:0004773(steryl-sulfatase activity)|GO:0005624(membrane fraction)|GO:0005635(nuclear envelope)|GO:0005764(lysosome)|GO:0005768(endosome)|GO:0005783(endoplasmic reticulum)|GO:0005789(endoplasmic reticulum membrane)|GO:0005792(microsome)|GO:0005794(Golgi apparatus)|GO:0005886(plasma membrane)|GO:0006706(steroid catabolic process)|GO:0007565(fe…	chrX:7271727-7271786	entg|412
NM_020974	1.8299	3.82233e-06	0.000367292	1.03465	0.661237	0.887821	1.04831	0.461618	0.791405	A_23_P105144	SCUBE2	ref|NM_020974|ref|NM_001170690|ens|ENST00000518447|ens|ENST00000450649	Homo sapiens signal peptide, CUB domain, EGF-like 2 (SCUBE2), transcript variant 1, mRNA [NM_020974]	GO:0005509(calcium ion binding)|GO:0005576(extracellular region)	chr11:9043471-9042734	entg|57758
NM_000088	1.82798	3.98678e-06	0.000378027	1.03227	0.662608	0.888371	1.18127	0.0729687	0.435047	A_33_P3304668	COL1A1	ref|NM_000088|ens|ENST00000225964|gb|Z74615|tc|THC2549101	Homo sapiens collagen, type I, alpha 1 (COL1A1), mRNA [NM_000088]	GO:0001501(skeletal system development)|GO:0001568(blood vessel development)|GO:0001649(osteoblast differentiation)|GO:0001957(intramembranous ossification)|GO:0001958(endochondral ossification)|GO:0005201(extracellular matrix structural constituent)|GO:0005515(protein binding)|GO:0005576(extracellular region)|GO:0005581(collagen)|GO:0005584(collagen type I)|GO:0005615(extracellular space)|GO:000…	chr17:48261568-48261509	entg|1277
NM_004126	1.82687	1.68327e-06	0.000253495	1.51195	0.000507518	0.0466422	-1.01534	0.850789	0.960012	A_23_P111701	GNG11	ref|NM_004126|ens|ENST00000248564|gb|BC009709|gb|U31384	Homo sapiens guanine nucleotide binding protein (G protein), gamma 11 (GNG11), mRNA [NM_004126]	GO:0003924(GTPase activity)|GO:0004871(signal transducer activity)|GO:0005834(heterotrimeric G-protein complex)|GO:0005886(plasma membrane)|GO:0006112(energy reserve metabolic process)|GO:0006184(GTP catabolic process)|GO:0007165(signal transduction)|GO:0007186(G-protein coupled receptor protein signaling pathway)|GO:0071377(cellular response to glucagon stimulus)	chr7:93555764-93555823	entg|2791
NM_003105	1.82611	1.44268e-06	0.000233976	1.31237	0.00244448	0.106071	1.21705	0.0468405	0.386145	A_23_P87049	SORL1	ref|NM_003105|ens|ENST00000527649|ens|ENST00000260197|ens|ENST00000530365	Homo sapiens sortilin-related receptor, L(DLR class) A repeats containing (SORL1), mRNA [NM_003105]	GO:0004872(receptor activity)|GO:0004888(transmembrane receptor activity)|GO:0005887(integral to plasma membrane)|GO:0006810(transport)|GO:0006869(lipid transport)|GO:0006898(receptor-mediated endocytosis)|GO:0008202(steroid metabolic process)|GO:0008203(cholesterol metabolic process)|GO:0016020(membrane)|GO:0030169(low-density lipoprotein particle binding)|GO:0034362(low-density lipoprotein part…	chr11:121500247-121500306	entg|6653
NM_005982	1.82029	1.98743e-06	0.000272206	1.74078	4.52504e-05	0.0128719	-1.00767	0.892782	0.97273	A_23_P76914	SIX1	ref|NM_005982|ens|ENST00000247182|gb|X91868|gb|BC008874	Homo sapiens SIX homeobox 1 (SIX1), mRNA [NM_005982]	GO:0001657(ureteric bud development)|GO:0001658(branching involved in ureteric bud morphogenesis)|GO:0001759(organ induction)|GO:0001822(kidney development)|GO:0003677(DNA binding)|GO:0003700(sequence-specific DNA binding transcription factor activity)|GO:0005515(protein binding)|GO:0005634(nucleus)|GO:0005667(transcription factor complex)|GO:0005730(nucleolus)|GO:0006351(transcription, DNA-depen…	chr14:61112906-61112847	entg|6495
NM_025212	1.81842	1.93682e-06	0.000269068	2.00598	5.06573e-05	0.013755	1.27247	0.0276485	0.333437	A_23_P121676	CXXC4	ref|NM_025212|ens|ENST00000426831|ens|ENST00000515509|gb|BC119751	Homo sapiens CXXC finger protein 4 (CXXC4), mRNA [NM_025212]	GO:0003677(DNA binding)|GO:0005737(cytoplasm)|GO:0007352(zygotic specification of dorsal/ventral axis)|GO:0008270(zinc ion binding)|GO:0016023(cytoplasmic membrane-bounded vesicle)|GO:0030165(PDZ domain binding)|GO:0030178(negative regulation of Wnt receptor signaling pathway)|GO:0031410(cytoplasmic vesicle)|GO:0046872(metal ion binding)	chr4:105393495-105393436	entg|80319
NM_002310	1.81779	2.08149e-05	0.000848746	1.339	0.0101941	0.199442	1.12146	0.171166	0.571329	A_24_P397386	LIFR	ref|NM_002310|ref|NM_001127671|ens|ENST00000263409|gb|BX648635	Homo sapiens leukemia inhibitory factor receptor alpha (LIFR), transcript variant 2, mRNA [NM_002310]	GO:0004872(receptor activity)|GO:0004897(ciliary neurotrophic factor receptor activity)|GO:0004923(leukemia inhibitory factor receptor activity)|GO:0004924(oncostatin-M receptor activity)|GO:0005127(ciliary neurotrophic factor receptor binding)|GO:0005576(extracellular region)|GO:0005886(plasma membrane)|GO:0005887(integral to plasma membrane)|GO:0007166(cell surface receptor linked signaling pat…	chr5:38476001-38475942	entg|3977
NM_177543	1.81769	1.40436e-06	0.000228796	1.41923	0.00282458	0.113623	1.18088	0.0155703	0.29512	A_23_P108294	PPAP2C	ref|NM_177543|ref|NM_003712|ref|NM_177526|ens|ENST00000327790	Homo sapiens phosphatidic acid phosphatase type 2C (PPAP2C), transcript variant 3, mRNA [NM_177543]	GO:0004721(phosphoprotein phosphatase activity)|GO:0005886(plasma membrane)|GO:0006665(sphingolipid metabolic process)|GO:0008195(phosphatidate phosphatase activity)|GO:0016020(membrane)|GO:0016021(integral to membrane)|GO:0016787(hydrolase activity)	chr19:282253-282194	entg|8612
NM_147156	1.81357	5.52857e-06	0.000439121	1.49641	0.00126482	0.0763196	1.18619	0.0218975	0.31754	A_32_P163125	SGMS1	ref|NM_147156|ens|ENST00000361781|ens|ENST00000412547|gb|Y14155	Homo sapiens sphingomyelin synthase 1 (SGMS1), mRNA [NM_147156]	GO:0000138(Golgi trans cisterna)|GO:0000139(Golgi membrane)|GO:0005634(nucleus)|GO:0005783(endoplasmic reticulum)|GO:0005794(Golgi apparatus)|GO:0005886(plasma membrane)|GO:0006629(lipid metabolic process)|GO:0006665(sphingolipid metabolic process)|GO:0006686(sphingomyelin biosynthetic process)|GO:0006915(apoptosis)|GO:0016021(integral to membrane)|GO:0016049(cell growth)|GO:0016301(kinase activi…	chr10:52065619-52065560	entg|259230
NM_021194	1.81182	6.51939e-06	0.000463912	1.40054	0.00704868	0.170013	-1.10539	0.176208	0.576785	A_23_P23815	SLC30A1	ref|NM_021194|gb|AB451467|gb|BC121015|gb|BC121016	Homo sapiens solute carrier family 30 (zinc transporter), member 1 (SLC30A1), mRNA [NM_021194]	GO:0001701(in utero embryonic development)|GO:0005385(zinc ion transmembrane transporter activity)|GO:0005886(plasma membrane)|GO:0006829(zinc ion transport)|GO:0006874(cellular calcium ion homeostasis)|GO:0006882(cellular zinc ion homeostasis)|GO:0008324(cation transmembrane transporter activity)|GO:0016021(integral to membrane)|GO:0019855(calcium channel inhibitor activity)|GO:0030315(T-tubule)…	chr1:211748901-211748842	entg|7779
NM_020689	1.81172	1.36016e-06	0.000228796	1.11707	0.296631	0.681266	1.10308	0.460019	0.79041	A_23_P79978	SLC24A3	ref|NM_020689|ens|ENST00000328041|gb|AF169257|gb|AF288087	Homo sapiens solute carrier family 24 (sodium/potassium/calcium exchanger), member 3 (SLC24A3), mRNA [NM_020689]	GO:0005886(plasma membrane)|GO:0006811(ion transport)|GO:0006812(cation transport)|GO:0006813(potassium ion transport)|GO:0006814(sodium ion transport)|GO:0006816(calcium ion transport)|GO:0008273(calcium, potassium:sodium antiporter activity)|GO:0015293(symporter activity)|GO:0015297(antiporter activity)|GO:0016021(integral to membrane)|GO:0055085(transmembrane transport)	chr20:19703459-19703518	entg|57419
NM_005769	1.81172	2.165e-06	0.000283305	-1.01191	0.867181	0.964335	1.08693	0.251605	0.646454	A_23_P141035	CHST4	ref|NM_005769|ref|NM_001166395|ens|ENST00000338482|ens|ENST00000539698	Homo sapiens carbohydrate (N-acetylglucosamine 6-O) sulfotransferase 4 (CHST4), transcript variant 1, mRNA [NM_005769]	GO:0001517(N-acetylglucosamine 6-O-sulfotransferase activity)|GO:0005794(Golgi apparatus)|GO:0005802(trans-Golgi network)|GO:0005975(carbohydrate metabolic process)|GO:0006044(N-acetylglucosamine metabolic process)|GO:0006477(protein sulfation)|GO:0006790(sulfur compound metabolic process)|GO:0006928(cellular component movement)|GO:0006954(inflammatory response)|GO:0006955(immune response)|GO:000…	chr16:71572278-71572337	entg|10164
lincRNA:chr5:153808732-153823632_F	1.81111	1.50961e-06	0.000237314	1.70429	4.11151e-05	0.0120791	1.40623	0.000208254	0.120379	A_19_P00331209	lincRNA:chr5:153808732-153823632_F	lincRNA:chr5:153808732-153823632_F	lincRNA:chr5:153808732-153823632 forward strand		chr5:153816192-153816251
NM_015260	1.81086	3.33492e-06	0.000346464	1.23232	0.0123715	0.216708	-1.00496	0.93215	0.982362	A_33_P3225230	SIN3B	ref|NM_015260|ens|ENST00000248054|ens|ENST00000379803|gb|AK001633	Homo sapiens SIN3 homolog B, transcription regulator (yeast) (SIN3B), mRNA [NM_015260]	GO:0000805(X chromosome)|GO:0000806(Y chromosome)|GO:0001741(XY body)|GO:0003682(chromatin binding)|GO:0003714(transcription corepressor activity)|GO:0005515(protein binding)|GO:0005634(nucleus)|GO:0005654(nucleoplasm)|GO:0005737(cytoplasm)|GO:0007519(skeletal muscle tissue development)|GO:0030849(autosome)|GO:0044255(cellular lipid metabolic process)|GO:0045892(negative regulation of transcripti…	chr19:16991075-16991134	entg|23309
NM_001008495	1.80802	1.48212e-06	0.000235014	1.10249	0.210389	0.607827	1.01996	0.777003	0.93451	A_23_P378690	TMEM64	ref|NM_001008495|ref|NM_001146273|ens|ENST00000458549|ens|ENST00000418210	Homo sapiens transmembrane protein 64 (TMEM64), transcript variant 1, mRNA [NM_001008495]	GO:0016020(membrane)|GO:0016021(integral to membrane)	chr8:91634707-91634648	entg|169200
lincRNA:chr8:32772708-32913758_F	1.80774	0.000111925	0.00217314	1.28317	0.0194199	0.260595	1.25329	0.0105114	0.272879	A_19_P00812901	lincRNA:chr8:32772708-32913758_F	lincRNA:chr8:32772708-32913758_F	lincRNA:chr8:32772708-32913758 forward strand		chr8:32872723-32872782
NM_004370	1.80548	2.22687e-06	0.000285056	1.14595	0.103951	0.476741	1.00726	0.905199	0.97557	A_33_P3231953	COL12A1	ref|NM_004370|ref|NM_080645|ens|ENST00000345356|ens|ENST00000432784	Homo sapiens collagen, type XII, alpha 1 (COL12A1), transcript variant long, mRNA [NM_004370]	GO:0001501(skeletal system development)|GO:0005198(structural molecule activity)|GO:0005576(extracellular region)|GO:0005581(collagen)|GO:0005595(collagen type XII)|GO:0005615(extracellular space)|GO:0007155(cell adhesion)|GO:0030020(extracellular matrix structural constituent conferring tensile strength)|GO:0030199(collagen fibril organization)|GO:0031012(extracellular matrix)	chr6:75822987-75822928	entg|1303
NM_006670	1.80339	3.32824e-06	0.000346464	1.46056	0.00349143	0.123901	1.1373	0.0791955	0.445399	A_23_P59261	TPBG	ref|NM_006670|ref|NM_001166392|ens|ENST00000535040|ens|ENST00000543496	Homo sapiens trophoblast glycoprotein (TPBG), transcript variant 1, mRNA [NM_006670]	GO:0005887(integral to plasma membrane)|GO:0007155(cell adhesion)|GO:0016020(membrane)	chr6:83076061-83076120	entg|7162
NR_015381	1.80333	2.4389e-06	0.000295215	1.30173	0.00694113	0.169285	1.03973	0.496226	0.810173	A_23_P145895	TP53TG1	ref|NR_015381|gb|AB007457|gb|AB007458|gb|BC061927	Homo sapiens TP53 target 1 (non-protein coding) (TP53TG1), non-coding RNA [NR_015381]	GO:0003674(molecular_function)|GO:0005634(nucleus)|GO:0006950(response to stress)|GO:0006974(response to DNA damage stimulus)	chr7:86954730-86954671	entg|11257
NM_015221	1.80203	2.86198e-06	0.00031956	1.52443	0.00125617	0.0759254	1.21093	0.0330528	0.348196	A_23_P328206	DNMBP	ref|NM_015221|ens|ENST00000342239|ens|ENST00000324109|ens|ENST00000393570	Homo sapiens dynamin binding protein (DNMBP), mRNA [NM_015221]	GO:0005085(guanyl-nucleotide exchange factor activity)|GO:0005089(Rho guanyl-nucleotide exchange factor activity)|GO:0005515(protein binding)|GO:0005737(cytoplasm)|GO:0005794(Golgi apparatus)|GO:0005795(Golgi stack)|GO:0005856(cytoskeleton)|GO:0030054(cell junction)|GO:0035023(regulation of Rho protein signal transduction)|GO:0035556(intracellular signal transduction)|GO:0045202(synapse)	chr10:101635852-101635793	entg|23268
NM_004378	1.80157	8.64241e-06	0.000527702	-1.30259	0.00318466	0.119149	-1.1131	0.194094	0.595201	A_33_P3216869	CRABP1	ref|NM_004378|ens|ENST00000299529|gb|AB593091|gb|BC022069	Homo sapiens cellular retinoic acid binding protein 1 (CRABP1), mRNA [NM_004378]	GO:0005215(transporter activity)|GO:0005501(retinoid binding)|GO:0005737(cytoplasm)|GO:0007165(signal transduction)|GO:0007275(multicellular organismal development)|GO:0008289(lipid binding)|GO:0016918(retinal binding)|GO:0019841(retinol binding)	chr15:78640361-78640420	entg|1381
NM_002959	1.8012	5.61565e-06	0.000442356	1.3456	0.0029499	0.115189	1.34765	0.000504092	0.134747	A_24_P325520	SORT1	ref|NM_002959|ref|NM_001205228|ens|ENST00000256637|gb|AK129918	Homo sapiens sortilin 1 (SORT1), transcript variant 1, mRNA [NM_002959]	GO:0001503(ossification)|GO:0004872(receptor activity)|GO:0005634(nucleus)|GO:0005765(lysosomal membrane)|GO:0005768(endosome)|GO:0005769(early endosome)|GO:0005783(endoplasmic reticulum)|GO:0005789(endoplasmic reticulum membrane)|GO:0005792(microsome)|GO:0005794(Golgi apparatus)|GO:0005886(plasma membrane)|GO:0005905(coated pit)|GO:0006810(transport)|GO:0006895(Golgi to endosome transport)|GO:00…	chr1:109852492-109852433	entg|6272
NM_007350	1.80084	2.82438e-06	0.000316348	1.60169	0.00110238	0.0696387	-1.04076	0.552052	0.838168	A_24_P915692	PHLDA1	ref|NM_007350|ens|ENST00000266671|gb|BC047362|gb|FW339980	Homo sapiens pleckstrin homology-like domain, family A, member 1 (PHLDA1), mRNA [NM_007350]	GO:0005515(protein binding)|GO:0005634(nucleus)|GO:0005730(nucleolus)|GO:0005737(cytoplasm)|GO:0005886(plasma membrane)|GO:0006915(apoptosis)|GO:0006917(induction of apoptosis)|GO:0030659(cytoplasmic vesicle membrane)|GO:0031410(cytoplasmic vesicle)|GO:0045210(FasL biosynthetic process)	chr12:76419686-76419627	entg|22822
lincRNA:chr6:111597396-111599952_F	1.80011	6.34467e-06	0.000457245	1.71168	5.88802e-05	0.0148619	1.08338	0.328202	0.70468	A_19_P00322215	lincRNA:chr6:111597396-111599952_F	lincRNA:chr6:111597396-111599952_F	lincRNA:chr6:111597396-111599952 forward strand		chr6:111599586-111599645
NM_144599	1.79668	1.63859e-06	0.000248858	1.26931	0.0046974	0.143289	1.13049	0.179046	0.57887	A_33_P3250840	NIPA1	ref|NM_144599|ref|NM_001142275|ens|ENST00000437912|ens|ENST00000337435	Homo sapiens non imprinted in Prader-Willi/Angelman syndrome 1 (NIPA1), transcript variant 1, mRNA [NM_144599]	GO:0005769(early endosome)|GO:0005886(plasma membrane)|GO:0006811(ion transport)|GO:0008219(cell death)|GO:0015693(magnesium ion transport)|GO:0016021(integral to membrane)	chr15:23043421-23043362	entg|123606
NM_004385	1.79662	1.03097e-05	0.00057025	1.53792	0.000739436	0.0549886	1.05003	0.475754	0.799858	A_23_P144959	VCAN	ref|NM_004385|ref|NM_001164097|ref|NM_001164098|ref|NM_001126336	Homo sapiens versican (VCAN), transcript variant 1, mRNA [NM_004385]	GO:0005488(binding)|GO:0005509(calcium ion binding)|GO:0005529(sugar binding)|GO:0005539(glycosaminoglycan binding)|GO:0005540(hyaluronic acid binding)|GO:0005576(extracellular region)|GO:0005578(proteinaceous extracellular matrix)|GO:0005615(extracellular space)|GO:0007155(cell adhesion)|GO:0007275(multicellular organismal development)|GO:0007507(heart development)|GO:0008037(cell recognition)|G…	chr5:82876302-82876361	entg|1462
NM_031453	1.79034	2.6535e-06	0.000304829	2.03757	0.000293112	0.0356126	1.04172	0.704195	0.907415	A_33_P3367361	FAM107B	ref|NM_031453|ens|ENST00000181796|ens|ENST00000378470|gb|AK127413	Homo sapiens family with sequence similarity 107, member B (FAM107B), mRNA [NM_031453]		chr10:14560784-14560725	entg|83641
NM_013431	1.79022	7.74951e-06	0.000511465	1.3313	0.00198682	0.0963682	1.02585	0.650912	0.883939	A_23_P218058	KLRC4	ref|NM_013431|ens|ENST00000309384|ens|ENST00000539370|ens|ENST00000543812	Homo sapiens killer cell lectin-like receptor subfamily C, member 4 (KLRC4), mRNA [NM_013431]	GO:0004872(receptor activity)|GO:0005488(binding)|GO:0006968(cellular defense response)|GO:0016020(membrane)|GO:0016021(integral to membrane)	chr12:10560299-10560240	entg|8302
ENST00000366873	1.788	2.62839e-06	0.000304751	2.43195	2.90667e-06	0.0037881	-1.02964	0.614656	0.867308	A_33_P3342752	ENST00000366873	ens|ENST00000366873|tc|THC2675303	calpain 8 [Source:HGNC Symbol;Acc:1485] [ENST00000366873]		chr1:223805100-223805041
NM_012293	1.78637	2.75577e-06	0.000312699	1.11837	0.165757	0.5587	1.03907	0.586103	0.855322	A_33_P3238166	PXDN	ref|NM_012293|ens|ENST00000252804|gb|BC030834|gb|AF200348	Homo sapiens peroxidasin homolog (Drosophila) (PXDN), mRNA [NM_012293]	GO:0001960(negative regulation of cytokine-mediated signaling pathway)|GO:0004601(peroxidase activity)|GO:0005152(interleukin-1 receptor antagonist activity)|GO:0005201(extracellular matrix structural constituent)|GO:0005576(extracellular region)|GO:0005578(proteinaceous extracellular matrix)|GO:0005615(extracellular space)|GO:0005783(endoplasmic reticulum)|GO:0006955(immune response)|GO:0006979(…	chr2:1635717-1635659	entg|7837
NM_001206673	1.78472	7.84348e-06	0.000512069	1.11402	0.191971	0.588592	1.04442	0.453262	0.786836	A_23_P366035	ABHD12B	ref|NM_001206673|ref|NM_181814|ens|ENST00000554566|ens|ENST00000556857	Homo sapiens abhydrolase domain containing 12B (ABHD12B), transcript variant 1, mRNA [NM_001206673]	GO:0016787(hydrolase activity)	chr14:51371212-51371271	entg|145447
NM_133646	1.78209	8.7823e-06	0.000528146	1.19606	0.0206479	0.266636	1.33872	0.000767222	0.151991	A_23_P318300	ZAK	ref|NM_133646|ens|ENST00000338983|gb|AF480462|tc|THC2572394	Homo sapiens sterile alpha motif and leucine zipper containing kinase AZK (ZAK), transcript variant 2, mRNA [NM_133646]	GO:0000075(cell cycle checkpoint)|GO:0000077(DNA damage checkpoint)|GO:0000166(nucleotide binding)|GO:0000186(activation of MAPKK activity)|GO:0000287(magnesium ion binding)|GO:0004674(protein serine/threonine kinase activity)|GO:0004709(MAP kinase kinase kinase activity)|GO:0005515(protein binding)|GO:0005524(ATP binding)|GO:0005634(nucleus)|GO:0005737(cytoplasm)|GO:0006468(protein phosphorylati…	chr2:174091756-174091815	entg|51776
NM_030952	1.77946	1.68265e-06	0.000253495	1.25708	0.00934818	0.191509	-1.11056	0.109233	0.494594	A_33_P3338166	NUAK2	ref|NM_030952|ens|ENST00000367157|gb|AK075308|gb|AK074830	Homo sapiens NUAK family, SNF1-like kinase, 2 (NUAK2), mRNA [NM_030952]	GO:0000166(nucleotide binding)|GO:0000287(magnesium ion binding)|GO:0004674(protein serine/threonine kinase activity)|GO:0005515(protein binding)|GO:0005524(ATP binding)|GO:0006468(protein phosphorylation)|GO:0030036(actin cytoskeleton organization)|GO:0042149(cellular response to glucose starvation)|GO:0043066(negative regulation of apoptosis)	chr1:205271252-205271193	entg|81788
NM_005766	1.77932	1.86429e-06	0.000262906	1.18776	0.0279798	0.297494	1.03024	0.635935	0.876645	A_23_P204998	FARP1	ref|NM_005766|ens|ENST00000376586|ens|ENST00000319562|gb|BC071592	Homo sapiens FERM, RhoGEF (ARHGEF) and pleckstrin domain protein 1 (chondrocyte-derived) (FARP1), transcript variant 1, mRNA [NM_005766]	GO:0005085(guanyl-nucleotide exchange factor activity)|GO:0005089(Rho guanyl-nucleotide exchange factor activity)|GO:0005488(binding)|GO:0005622(intracellular)|GO:0005737(cytoplasm)|GO:0005856(cytoskeleton)|GO:0008092(cytoskeletal protein binding)|GO:0010923(negative regulation of phosphatase activity)|GO:0019898(extrinsic to membrane)|GO:0035023(regulation of Rho protein signal transduction)	chr13:99101511-99101570	entg|10160
A_33_P3329740	1.77799	5.35298e-06	0.0004319	1.23003	0.028819	0.300347	1.16453	0.120494	0.51076	A_33_P3329740	A_33_P3329740		Unknown		chrX:040749868-040749809
NM_007236	1.77757	2.61897e-05	0.00095774	1.19	0.0356981	0.327028	1.16214	0.0239817	0.321971	A_23_P112801	CHP	ref|NM_007236|ens|ENST00000334660|gb|AK000357|gb|AK000095	Homo sapiens calcium binding protein P22 (CHP), mRNA [NM_007236]	GO:0005509(calcium ion binding)|GO:0005737(cytoplasm)|GO:0005829(cytosol)|GO:0006813(potassium ion transport)|GO:0007264(small GTPase mediated signal transduction)|GO:0015459(potassium channel regulator activity)|GO:0017156(calcium ion-dependent exocytosis)|GO:0045056(transcytosis)	chr15:41573979-41574038	entg|11261
NM_183240	1.77417	4.66375e-06	0.000406881	1.7243	0.00075922	0.0559917	1.0923	0.204972	0.605941	A_33_P3289296	TMEM37	ref|NM_183240|ens|ENST00000306406|gb|AV658258	Homo sapiens transmembrane protein 37 (TMEM37), mRNA [NM_183240]	GO:0005244(voltage-gated ion channel activity)|GO:0005262(calcium channel activity)|GO:0006811(ion transport)|GO:0016020(membrane)|GO:0016021(integral to membrane)	chr2:120196037-120196096	entg|140738
AK092172	1.77335	0.000214794	0.00313847	1.5346	0.00538752	0.151757	1.31378	0.00138658	0.171965	A_33_P3651911	LOC286109	gb|AK092172|tc|THC2500114	Homo sapiens cDNA FLJ34853 fis, clone NT2NE2012199. [AK092172]		chr8:141536829-141536770	entg|286109
NM_020840	1.77162	1.02959e-05	0.00057025	1.38013	0.00218189	0.101045	-1.01481	0.839557	0.955339	A_33_P3805090	FNIP2	ref|NM_020840|ens|ENST00000379346|gb|AB040883|gb|AK022968	Homo sapiens folliculin interacting protein 2 (FNIP2), mRNA [NM_020840]	GO:0001932(regulation of protein phosphorylation)|GO:0005515(protein binding)|GO:0005634(nucleus)|GO:0005730(nucleolus)|GO:0005737(cytoplasm)|GO:0005886(plasma membrane)|GO:0006468(protein phosphorylation)|GO:0006974(response to DNA damage stimulus)|GO:0008630(DNA damage response, signal transduction resulting in induction of apoptosis)	chr4:159826766-159826825	entg|57600
ENST00000433980	1.77159	1.7697e-06	0.00025781	1.36489	0.00152886	0.0841741	1.16238	0.0296605	0.341151	A_32_P161033	ENST00000433980	ens|ENST00000433980|ens|ENST00000437267|gb|BC043411|gb|BM803127	Homo sapiens, clone IMAGE:6155889, mRNA. [BC043411]		chr1:143403643-143403702
NM_054033	1.7715	2.6957e-06	0.000308688	1.31493	0.0022062	0.101508	1.21487	0.00847906	0.263602	A_23_P142631	FKBP1B	ref|NM_054033|ref|NM_004116|ens|ENST00000496149|ens|ENST00000438630	Homo sapiens FK506 binding protein 1B, 12.6 kDa (FKBP1B), transcript variant 2, mRNA [NM_054033]	GO:0000413(protein peptidyl-prolyl isomerization)|GO:0003755(peptidyl-prolyl cis-trans isomerase activity)|GO:0005102(receptor binding)|GO:0005219(ryanodine-sensitive calcium-release channel activity)|GO:0005515(protein binding)|GO:0005528(FK506 binding)|GO:0005737(cytoplasm)|GO:0005829(cytosol)|GO:0006458(de novo' protein folding)|GO:0006936(muscle contraction)|GO:0006939(smooth muscle contracti…	chr2:24286286-24286345	entg|2281
NM_007231	1.77024	2.4848e-06	0.000298199	2.12475	0.000593758	0.0501921	1.09095	0.255585	0.649694	A_24_P365721	SLC6A14	ref|NM_007231|ens|ENST00000371900|gb|FV254883|gb|AF151978	Homo sapiens solute carrier family 6 (amino acid transporter), member 14 (SLC6A14), mRNA [NM_007231]	GO:0003333(amino acid transmembrane transport)|GO:0005328(neurotransmitter:sodium symporter activity)|GO:0005886(plasma membrane)|GO:0006520(cellular amino acid metabolic process)|GO:0006810(transport)|GO:0006811(ion transport)|GO:0006836(neurotransmitter transport)|GO:0006865(amino acid transport)|GO:0009636(response to toxin)|GO:0015171(amino acid transmembrane transporter activity)|GO:0015293(…	chrX:115592195-115592254	entg|11254
NM_014292	1.76831	2.64139e-06	0.000304751	1.27452	0.0165294	0.244428	1.14394	0.061332	0.412863	A_33_P3270485	CBX6	ref|NM_014292|gb|BC064900|gb|BC012111|ens|ENST00000216083	Homo sapiens chromobox homolog 6 (CBX6), mRNA [NM_014292]	GO:0000122(negative regulation of transcription from RNA polymerase II promoter)|GO:0000792(heterochromatin)|GO:0003727(single-stranded RNA binding)|GO:0005515(protein binding)|GO:0005634(nucleus)|GO:0006355(regulation of transcription, DNA-dependent)|GO:0016568(chromatin modification)|GO:0031519(PcG protein complex)	chr22:39260344-39260285	entg|23466
NM_032119	1.76744	2.10452e-06	0.000281225	1.44028	0.000435491	0.0443376	1.14596	0.0371064	0.361758	A_23_P19134	GPR98	ref|NM_032119|ref|NR_003149|ens|ENST00000296619|ens|ENST00000399043	Homo sapiens G protein-coupled receptor 98 (GPR98), transcript variant 1, mRNA [NM_032119]	GO:0002142(stereocilia ankle link complex)|GO:0004871(signal transducer activity)|GO:0004872(receptor activity)|GO:0004930(G-protein coupled receptor activity)|GO:0005509(calcium ion binding)|GO:0005515(protein binding)|GO:0005737(cytoplasm)|GO:0005886(plasma membrane)|GO:0007186(G-protein coupled receptor protein signaling pathway)|GO:0007218(neuropeptide signaling pathway)|GO:0007399(nervous sy…	chr5:90459768-90459826	entg|84059
NM_005902	1.76154	4.05152e-06	0.000380143	1.22741	0.0766362	0.429039	1.18688	0.0226196	0.31754	A_23_P48936	SMAD3	ref|NM_005902|ref|NM_001145102|ref|NM_001145103|ref|NM_001145104	Homo sapiens SMAD family member 3 (SMAD3), transcript variant 1, mRNA [NM_005902]	GO:0000122(negative regulation of transcription from RNA polymerase II promoter)|GO:0000987(core promoter proximal region sequence-specific DNA binding)|GO:0000988(protein binding transcription factor activity)|GO:0001102(RNA polymerase II activating transcription factor binding)|GO:0001501(skeletal system development)|GO:0001657(ureteric bud development)|GO:0001666(response to hypoxia)|GO:000170…	chr15:67487391-67487450	entg|4088
NM_004636	1.76138	4.21512e-06	0.00038738	1.11231	0.175368	0.569704	-1.00971	0.936293	0.983375	A_23_P132718	SEMA3B	ref|NM_004636|ref|NM_001005914|ens|ENST00000454939|ens|ENST00000316347	Homo sapiens sema domain, immunoglobulin domain (Ig), short basic domain, secreted, (semaphorin) 3B (SEMA3B), transcript variant 1, mRNA [NM_004636]	GO:0004872(receptor activity)|GO:0005576(extracellular region)|GO:0005783(endoplasmic reticulum)|GO:0007267(cell-cell signaling)|GO:0007275(multicellular organismal development)|GO:0007411(axon guidance)|GO:0016020(membrane)	chr3:50314465-50314524	entg|7869
NM_018169	1.75946	2.62957e-06	0.000304751	2.26657	3.67797e-05	0.0111978	1.05473	0.532837	0.827639	A_23_P98930	C12orf35	ref|NM_018169|ens|ENST00000535596|ens|ENST00000397578|ens|ENST00000543763	Homo sapiens chromosome 12 open reading frame 35 (C12orf35), mRNA [NM_018169]		chr12:32145764-32145823	entg|55196
NM_033382	1.75821	2.72023e-06	0.000310504	1.27654	0.00579902	0.157247	-1.00803	0.917167	0.978546	A_33_P3286754	SEC14L2	ref|NM_033382|gb|BC058915|ens|ENST00000405717|tc|THC2482759	Homo sapiens SEC14-like 2 (S. cerevisiae) (SEC14L2), transcript variant 2, mRNA [NM_033382]	GO:0005215(transporter activity)|GO:0005543(phospholipid binding)|GO:0005622(intracellular)|GO:0005634(nucleus)|GO:0005737(cytoplasm)|GO:0008431(vitamin E binding)|GO:0016021(integral to membrane)|GO:0045540(regulation of cholesterol biosynthetic process)|GO:0045893(positive regulation of transcription, DNA-dependent)	chr22:30812904-30812963	entg|23541
NM_001040034	1.75794	2.48762e-06	0.000298199	1.32657	0.00923992	0.190992	1.00207	0.97368	0.993217	A_24_P270144	CD63	ref|NM_001040034|ref|NM_001780|ens|ENST00000551173|ens|ENST00000552164	Homo sapiens CD63 molecule (CD63), transcript variant 2, mRNA [NM_001040034]	GO:0002576(platelet degranulation)|GO:0005765(lysosomal membrane)|GO:0005768(endosome)|GO:0005886(plasma membrane)|GO:0005887(integral to plasma membrane)|GO:0007596(blood coagulation)|GO:0010008(endosome membrane)|GO:0016020(membrane)|GO:0016021(integral to membrane)|GO:0030168(platelet activation)|GO:0031088(platelet dense granule membrane)|GO:0031902(late endosome membrane)	chr12:56119950-56119667	entg|967
NM_018351	1.75755	4.32877e-06	0.000391797	1.29957	0.0108164	0.204823	1.06811	0.396445	0.750708	A_32_P104478	FGD6	ref|NM_018351|ens|ENST00000343958|gb|AK026881|tc|THC2525926	Homo sapiens FYVE, RhoGEF and PH domain containing 6 (FGD6), mRNA [NM_018351]	GO:0001726(ruffle)|GO:0005085(guanyl-nucleotide exchange factor activity)|GO:0005089(Rho guanyl-nucleotide exchange factor activity)|GO:0005622(intracellular)|GO:0005737(cytoplasm)|GO:0005794(Golgi apparatus)|GO:0005856(cytoskeleton)|GO:0007010(cytoskeleton organization)|GO:0008360(regulation of cell shape)|GO:0030027(lamellipodium)|GO:0030036(actin cytoskeleton organization)|GO:0031267(small GTP…	chr12:95470741-95470682	entg|55785
A_33_P3219454	1.75507	3.2229e-06	0.000342681	1.47074	0.000319787	0.0373768	1.42139	0.000150147	0.111604	A_33_P3219454	A_33_P3219454		Unknown		chr21:047488450-047488509
NM_015009	1.75446	4.08506e-06	0.000382289	1.24766	0.00847322	0.18417	1.5392	0.00170362	0.185034	A_23_P21618	PDZRN3	ref|NM_015009|ens|ENST00000535920|ens|ENST00000263666|gb|AK316244	Homo sapiens PDZ domain containing ring finger 3 (PDZRN3), mRNA [NM_015009]	GO:0004842(ubiquitin-protein ligase activity)|GO:0007528(neuromuscular junction development)|GO:0008270(zinc ion binding)|GO:0016567(protein ubiquitination)|GO:0016874(ligase activity)|GO:0031594(neuromuscular junction)|GO:0046872(metal ion binding)	chr3:73432112-73432053	entg|23024
NR_036488	1.75365	1.06738e-05	0.000579227	2.15532	1.12224e-06	0.00309411	1.17125	0.0897171	0.46585	A_19_P00319646	LOC100499467	ref|NR_036488|gb|AK129763|tc|THC2564712|tc|THC2494353	Homo sapiens uncharacterized LOC100499467 (LOC100499467), non-coding RNA [NR_036488]		chr17:70399580-70399521
NM_001042575	1.7514	4.74601e-06	0.00040891	1.79079	8.74302e-06	0.00620375	-1.01108	0.867689	0.965271	A_33_P3361891	TMPRSS7	ref|NM_001042575|ref|NR_026734|ens|ENST00000419127|ens|ENST00000443106	Homo sapiens transmembrane protease, serine 7 (TMPRSS7), transcript variant 1, mRNA [NM_001042575]	GO:0004252(serine-type endopeptidase activity)|GO:0005886(plasma membrane)|GO:0006508(proteolysis)|GO:0008233(peptidase activity)|GO:0008236(serine-type peptidase activity)|GO:0016021(integral to membrane)	chr3:111799885-111799944	entg|344805
lincRNA:chr15:72628696-72635071_R	1.75122	1.99738e-06	0.000272206	1.91846	7.21379e-06	0.0055012	1.3852	0.000255945	0.121428	A_19_P00803285	lincRNA:chr15:72628696-72635071_R	lincRNA:chr15:72628696-72635071_R	lincRNA:chr15:72628696-72635071 reverse strand		chr15:72632341-72632282
NM_005896	1.75013	4.80645e-06	0.000411152	1.06277	0.597558	0.86013	1.23096	0.0046647	0.232211	A_32_P45009	IDH1	ref|NM_005896|ens|ENST00000415913|ens|ENST00000446179|ens|ENST00000345146	Homo sapiens isocitrate dehydrogenase 1 (NADP+), soluble (IDH1), mRNA [NM_005896]	GO:0000287(magnesium ion binding)|GO:0004450(isocitrate dehydrogenase (NADP+) activity)|GO:0005737(cytoplasm)|GO:0005739(mitochondrion)|GO:0005777(peroxisome)|GO:0005782(peroxisomal matrix)|GO:0005829(cytosol)|GO:0005975(carbohydrate metabolic process)|GO:0006097(glyoxylate cycle)|GO:0006099(tricarboxylic acid cycle)|GO:0006102(isocitrate metabolic process)|GO:0006103(2-oxoglutarate metabolic pro…	chr2:209101385-209101326	entg|3417
ENST00000400546	1.74832	3.72862e-06	0.000362171	1.63299	0.00117624	0.0722506	1.04176	0.617108	0.868596	A_32_P199429	NCAM2	ens|ENST00000400546|gb|AV727525|tc|THC2665663	neural cell adhesion molecule 2 [Source:HGNC Symbol;Acc:7657] [ENST00000400546]	GO:0005886(plasma membrane)|GO:0007155(cell adhesion)|GO:0007158(neuron cell-cell adhesion)|GO:0016021(integral to membrane)|GO:0030424(axon)	chr21:22915446-22915505	entg|4685
ENST00000267859	1.74814	7.91609e-06	0.000512517	1.44602	0.000739481	0.0549886	1.21351	0.0105934	0.273482	A_33_P3400653	BNIP2	ens|ENST00000267859|gb|AK125533|tc|THC2526700	BCL2/adenovirus E1B 19kDa interacting protein 2 [Source:HGNC Symbol;Acc:1083] [ENST00000267859]	GO:0005096(GTPase activator activity)|GO:0005509(calcium ion binding)|GO:0005515(protein binding)|GO:0005635(nuclear envelope)|GO:0005737(cytoplasm)|GO:0005829(cytosol)|GO:0006915(apoptosis)|GO:0006916(anti-apoptosis)|GO:0042692(muscle cell differentiation)|GO:0043231(intracellular membrane-bounded organelle)|GO:0043410(positive regulation of MAPKKK cascade)|GO:0043547(positive regulation of GTPa…	chr15:59951495-59951436	entg|663
NM_002319	1.74711	2.64195e-06	0.000304751	1.5754	0.000291016	0.0354783	1.37688	0.00036109	0.121428	A_33_P3396200	LRCH4	ref|NM_002319|gb|FR717257|gb|HQ401361|gb|BC007634	Homo sapiens leucine-rich repeats and calponin homology (CH) domain containing 4 (LRCH4), mRNA [NM_002319]	GO:0005515(protein binding)|GO:0005737(cytoplasm)|GO:0007399(nervous system development)|GO:0016605(PML body)|GO:0045892(negative regulation of transcription, DNA-dependent)	chr7:100172312-100172253	entg|4034
NM_001636	1.74311	4.31316e-06	0.000391373	1.29885	0.00347744	0.123649	1.2852	0.0031891	0.215073	A_33_P3411397	SLC25A6	ref|NM_001636|ens|ENST00000381401|gb|AK054789|gb|AB209822	Homo sapiens solute carrier family 25 (mitochondrial carrier; adenine nucleotide translocator), member 6 (SLC25A6), nuclear gene encoding mitochondrial protein, mRNA [NM_001636]	GO:0005215(transporter activity)|GO:0005471(ATP:ADP antiporter activity)|GO:0005488(binding)|GO:0005739(mitochondrion)|GO:0005743(mitochondrial inner membrane)|GO:0005744(mitochondrial inner membrane presequence translocase complex)|GO:0006112(energy reserve metabolic process)|GO:0006915(apoptosis)|GO:0016020(membrane)|GO:0016021(integral to membrane)|GO:0016032(viral reproduction)|GO:0019048(vir…	chrY:1455209-1455150	entg|293
ENST00000373544	1.7412	2.11251e-06	0.000281225	1.62158	0.000126429	0.0226573	1.36796	0.000703561	0.147468	A_33_P3278220	RABEPK	ens|ENST00000373544|gb|AL832249|tc|THC2635361	Rab9 effector protein with kelch motifs [Source:HGNC Symbol;Acc:16896] [ENST00000373544]	GO:0005737(cytoplasm)|GO:0005768(endosome)|GO:0005886(plasma membrane)|GO:0006898(receptor-mediated endocytosis)|GO:0006904(vesicle docking involved in exocytosis)|GO:0010008(endosome membrane)|GO:0043231(intracellular membrane-bounded organelle)	chr9:127984607-127984666	entg|10244
NM_173601	1.74037	8.33547e-06	0.000520488	1.16032	0.0566001	0.389447	1.04437	0.579824	0.851654	A_23_P336796	GXYLT1	ref|NM_173601|ref|NM_001099650|ens|ENST00000398675|gb|AL832209	Homo sapiens glucoside xylosyltransferase 1 (GXYLT1), transcript variant 1, mRNA [NM_173601]	GO:0016020(membrane)|GO:0016021(integral to membrane)|GO:0016266(O-glycan processing)|GO:0016763(transferase activity, transferring pentosyl groups)|GO:0035252(UDP-xylosyltransferase activity)	chr12:42476664-42476605	entg|283464
NM_001136105	1.73863	3.44503e-06	0.000350103	1.68293	0.000634914	0.0523524	1.02096	0.72418	0.915041	A_23_P116173	C11orf93	ref|NM_001136105|ens|ENST00000398035|ens|ENST00000526216|gb|BC110079	Homo sapiens chromosome 11 open reading frame 93 (C11orf93), mRNA [NM_001136105]		chr11:111179265-111179324	entg|120376
NM_005688	1.73628	6.24509e-06	0.000454887	1.55594	8.97839e-05	0.0185029	1.43387	0.0222161	0.31754	A_23_P258221	ABCC5	ref|NM_005688|ens|ENST00000437205|ens|ENST00000382495|ens|ENST00000334444	Homo sapiens ATP-binding cassette, sub-family C (CFTR/MRP), member 5 (ABCC5), transcript variant 1, mRNA [NM_005688]	GO:0000166(nucleotide binding)|GO:0005524(ATP binding)|GO:0005624(membrane fraction)|GO:0005887(integral to plasma membrane)|GO:0006810(transport)|GO:0008514(organic anion transmembrane transporter activity)|GO:0015711(organic anion transport)|GO:0016020(membrane)|GO:0016021(integral to membrane)|GO:0016887(ATPase activity)|GO:0032496(response to lipopolysaccharide)|GO:0032868(response to insulin…	chr3:183637801-183637742	entg|10057
NM_018242	1.73391	4.83834e-06	0.000411758	1.26624	0.00922434	0.190888	1.11704	0.132465	0.527592	A_24_P142503	SLC47A1	ref|NM_018242|ens|ENST00000270570|gb|AK225360|gb|AK001709	Homo sapiens solute carrier family 47, member 1 (SLC47A1), mRNA [NM_018242]	GO:0005451(monovalent cation:hydrogen antiporter activity)|GO:0005624(membrane fraction)|GO:0005886(plasma membrane)|GO:0015238(drug transmembrane transporter activity)|GO:0015297(antiporter activity)|GO:0015695(organic cation transport)|GO:0016021(integral to membrane)|GO:0055085(transmembrane transport)	chr17:19481868-19481927	entg|55244
NM_002021	1.73319	2.39332e-06	0.000293772	1.28189	0.00493559	0.14632	1.03301	0.647058	0.88192	A_23_P149613	FMO1	ref|NM_002021|ens|ENST00000469711|ens|ENST00000402921|ens|ENST00000354841	Homo sapiens flavin containing monooxygenase 1 (FMO1), mRNA [NM_002021]	GO:0004497(monooxygenase activity)|GO:0004499(flavin-containing monooxygenase activity)|GO:0005783(endoplasmic reticulum)|GO:0005788(endoplasmic reticulum lumen)|GO:0005792(microsome)|GO:0006082(organic acid metabolic process)|GO:0006805(xenobiotic metabolic process)|GO:0006970(response to osmotic stress)|GO:0009404(toxin metabolic process)|GO:0016020(membrane)|GO:0016021(integral to membrane)|GO…	chr1:171254601-171254660	entg|2326
NM_012083	1.72632	2.81567e-06	0.000316348	1.46911	0.000203794	0.029236	1.69102	0.000149437	0.111604	A_23_P12784	FRAT2	ref|NM_012083|ens|ENST00000371019|gb|AB045118|gb|BC020165	Homo sapiens frequently rearranged in advanced T-cell lymphomas 2 (FRAT2), mRNA [NM_012083]	GO:0003674(molecular_function)|GO:0005575(cellular_component)|GO:0007275(multicellular organismal development)|GO:0008283(cell proliferation)|GO:0016055(Wnt receptor signaling pathway)	chr10:99092464-99092405	entg|23401
NM_001011554	1.72628	3.32097e-06	0.000346464	1.63853	3.71896e-05	0.0112013	1.20813	0.0103175	0.272237	A_24_P356916	SLC13A3	ref|NM_001011554|ref|NM_022829|ref|NM_001193340|ref|NM_001193339	Homo sapiens solute carrier family 13 (sodium-dependent dicarboxylate transporter), member 3 (SLC13A3), transcript variant 2, mRNA [NM_001011554]	GO:0005215(transporter activity)|GO:0005624(membrane fraction)|GO:0005886(plasma membrane)|GO:0006811(ion transport)|GO:0006814(sodium ion transport)|GO:0015137(citrate transmembrane transporter activity)|GO:0015141(succinate transmembrane transporter activity)|GO:0015183(L-aspartate transmembrane transporter activity)|GO:0015293(symporter activity)|GO:0015362(high affinity sodium:dicarboxylate s…	chr20:45187191-45187132	entg|64849
NM_006357	1.72596	5.69028e-06	0.000442356	1.25618	0.00684673	0.169057	1.1698	0.025942	0.327388	A_24_P148450	UBE2E3	ref|NM_006357|ref|NM_182678|ens|ENST00000411535|ens|ENST00000430956	Homo sapiens ubiquitin-conjugating enzyme E2E 3 (UBE2E3), transcript variant 1, mRNA [NM_006357]	GO:0000166(nucleotide binding)|GO:0004842(ubiquitin-protein ligase activity)|GO:0005524(ATP binding)|GO:0005634(nucleus)|GO:0005730(nucleolus)|GO:0005737(cytoplasm)|GO:0016874(ligase activity)|GO:0016881(acid-amino acid ligase activity)|GO:0040008(regulation of growth)|GO:0070534(protein K63-linked ubiquitination)|GO:0070936(protein K48-linked ubiquitination)|GO:0070979(protein K11-linked ubiquit…	chr2:181922488-181922547	entg|10477
NM_001375	1.72523	2.32348e-06	0.000291919	-1.08524	0.256142	0.649498	-1.09965	0.132944	0.527682	A_23_P119266	DNASE2	ref|NM_001375|ens|ENST00000538460|ens|ENST00000222219|gb|AK315358	Homo sapiens deoxyribonuclease II, lysosomal (DNASE2), mRNA [NM_001375]	GO:0003677(DNA binding)|GO:0004520(endodeoxyribonuclease activity)|GO:0004531(deoxyribonuclease II activity)|GO:0005764(lysosome)|GO:0006259(DNA metabolic process)|GO:0006308(DNA catabolic process)|GO:0006915(apoptosis)|GO:0007275(multicellular organismal development)|GO:0016787(hydrolase activity)|GO:0030218(erythrocyte differentiation)	chr19:12987100-12987041	entg|1777
NM_017644	1.72415	5.79461e-06	0.000443783	1.05115	0.628886	0.87394	1.13551	0.17361	0.574543	A_24_P521994	KLHL24	ref|NM_017644|gb|AK024270|tc|THC2608506	Homo sapiens kelch-like 24 (Drosophila) (KLHL24), mRNA [NM_017644]	GO:0005737(cytoplasm)|GO:0030424(axon)|GO:0042995(cell projection)|GO:0043204(perikaryon)	chr3:183402052-183402111	entg|54800
lincRNA:chr1:181309852-181429627_F	1.72198	0.000312453	0.0039336	-1.35287	0.0536136	0.382335	-1.26553	0.00666391	0.251419	A_19_P00803996	lincRNA:chr1:181309852-181429627_F	lincRNA:chr1:181309852-181429627_F	lincRNA:chr1:181309852-181429627 forward strand		chr1:181391989-181392048
NM_005241	1.72082	1.53751e-05	0.000708857	2.30426	2.49881e-06	0.0037881	1.0986	0.272426	0.663026	A_23_P317324	MECOM	ref|NM_005241|ref|NM_001164000|ref|NM_004991|ref|NM_001205194	Homo sapiens MDS1 and EVI1 complex locus (MECOM), transcript variant 2, mRNA [NM_005241]	GO:0000118(histone deacetylase complex)|GO:0001701(in utero embryonic development)|GO:0001780(neutrophil homeostasis)|GO:0003677(DNA binding)|GO:0003700(sequence-specific DNA binding transcription factor activity)|GO:0005515(protein binding)|GO:0005622(intracellular)|GO:0005634(nucleus)|GO:0006355(regulation of transcription, DNA-dependent)|GO:0006915(apoptosis)|GO:0006954(inflammatory response)|…	chr3:168806898-168806839	entg|2122
NM_023110	1.72014	2.55168e-06	0.000303194	1.26164	0.0106322	0.202883	1.16337	0.0591757	0.408554	A_23_P301304	FGFR1	ref|NM_023110|ref|NM_001174064|ref|NM_001174063|ref|NM_001174067	Homo sapiens fibroblast growth factor receptor 1 (FGFR1), transcript variant 1, mRNA [NM_023110]	GO:0000165(MAPKKK cascade)|GO:0000166(nucleotide binding)|GO:0001501(skeletal system development)|GO:0001764(neuron migration)|GO:0004713(protein tyrosine kinase activity)|GO:0004872(receptor activity)|GO:0005007(fibroblast growth factor receptor activity)|GO:0005515(protein binding)|GO:0005524(ATP binding)|GO:0005576(extracellular region)|GO:0005634(nucleus)|GO:0005737(cytoplasm)|GO:0005829(cyto…	chr8:38270529-38270470	entg|2260
NM_001136134	1.72008	4.1283e-06	0.000384329	1.15504	0.0678961	0.413583	1.18014	0.0380039	0.363333	A_33_P3299314	RPL28	ref|NM_001136134|ref|NM_000991|ref|NM_001136135|ens|ENST00000426763	Homo sapiens ribosomal protein L28 (RPL28), transcript variant 1, mRNA [NM_001136134]	GO:0003723(RNA binding)|GO:0003735(structural constituent of ribosome)|GO:0005515(protein binding)|GO:0005622(intracellular)|GO:0005829(cytosol)|GO:0005840(ribosome)|GO:0006412(translation)|GO:0006414(translational elongation)|GO:0006415(translational termination)|GO:0010467(gene expression)|GO:0016032(viral reproduction)|GO:0016070(RNA metabolic process)|GO:0016071(mRNA metabolic process)|GO:001…	chr19:55903389-55903448	entg|6158
NM_001124	1.71903	2.63045e-06	0.000304751	1.88619	1.87568e-05	0.00840353	1.37453	0.000557482	0.135927	A_23_P127948	ADM	ref|NM_001124|ens|ENST00000528655|ens|ENST00000278175|gb|E09705	Homo sapiens adrenomedullin (ADM), mRNA [NM_001124]	GO:0001666(response to hypoxia)|GO:0001843(neural tube closure)|GO:0002026(regulation of the force of heart contraction)|GO:0005102(receptor binding)|GO:0005179(hormone activity)|GO:0005576(extracellular region)|GO:0005615(extracellular space)|GO:0005625(soluble fraction)|GO:0005737(cytoplasm)|GO:0006171(cAMP biosynthetic process)|GO:0006701(progesterone biosynthetic process)|GO:0007165(signal tr…	chr11:10328780-10328839	entg|133
NM_018344	1.718	7.70227e-06	0.000510833	1.0978	0.206064	0.603209	1.12591	0.0694133	0.429306	A_23_P46871	SLC29A3	ref|NM_018344|ref|NM_001174098|ref|NR_033413|ref|NR_033414	Homo sapiens solute carrier family 29 (nucleoside transporters), member 3 (SLC29A3), transcript variant 1, mRNA [NM_018344]	GO:0005337(nucleoside transmembrane transporter activity)|GO:0005765(lysosomal membrane)|GO:0005768(endosome)|GO:0016020(membrane)|GO:0016021(integral to membrane)|GO:0031902(late endosome membrane)|GO:0055085(transmembrane transport)|GO:0055086(nucleobase, nucleoside and nucleotide metabolic process)	chr10:73122622-73122681	entg|55315
NM_012193	1.71749	5.75677e-06	0.000442777	1.6118	9.87164e-05	0.0191254	1.25681	0.0656073	0.420558	A_23_P64617	FZD4	ref|NM_012193|ens|ENST00000531380|gb|AB032417|gb|AK025516	Homo sapiens frizzled family receptor 4 (FZD4), mRNA [NM_012193]	GO:0001568(blood vessel development)|GO:0001570(vasculogenesis)|GO:0004871(signal transducer activity)|GO:0004872(receptor activity)|GO:0004930(G-protein coupled receptor activity)|GO:0005515(protein binding)|GO:0005737(cytoplasm)|GO:0005886(plasma membrane)|GO:0005887(integral to plasma membrane)|GO:0007223(Wnt receptor signaling pathway, calcium modulating pathway)|GO:0007420(brain development)…	chr11:86656859-86656800	entg|8322
lincRNA:chr4:90602655-90605092_F	1.71473	7.0477e-06	0.00048704	1.49272	0.000370324	0.0400706	1.04847	0.407658	0.757178	A_19_P00321585	lincRNA:chr4:90602655-90605092_F	lincRNA:chr4:90602655-90605092_F	lincRNA:chr4:90602655-90605092 forward strand		chr4:90604584-90604643
AA378382	1.71401	2.57956e-06	0.000304133	1.04034	0.70537	0.905447	1.40155	0.0155612	0.29512	A_33_P3671291	SNORA12	gb|AA378382|tc|THC2764455	EST91069 Synovial sarcoma Homo sapiens cDNA 5' end, mRNA sequence [AA378382]		chr10:101996919-101996860	entg|677800
NM_001100623	1.71393	8.90546e-06	0.000532871	1.15495	0.155182	0.54809	1.1321	0.125218	0.518568	A_24_P873414	PLEKHB2	ref|NM_001100623|ref|NM_017958|ens|ENST00000234115|ens|ENST00000403716	Homo sapiens pleckstrin homology domain containing, family B (evectins) member 2 (PLEKHB2), transcript variant 3, mRNA [NM_001100623]	GO:0016020(membrane)	chr2:131907177-131907236	entg|55041
NM_207426	1.71077	6.00199e-06	0.000450049	1.53036	0.000155994	0.024744	1.37588	0.000331207	0.121428	A_33_P3269408	FOXI2	ref|NM_207426|ens|ENST00000388920|gb|AK128865|tc|THC2483245	Homo sapiens forkhead box I2 (FOXI2), mRNA [NM_207426]	GO:0003690(double-stranded DNA binding)|GO:0003705(sequence-specific enhancer binding RNA polymerase II transcription factor activity)|GO:0005634(nucleus)|GO:0005667(transcription factor complex)|GO:0007389(pattern specification process)|GO:0008134(transcription factor binding)|GO:0008301(DNA bending activity)|GO:0009957(epidermal cell fate specification)|GO:0043049(otic placode formation)|GO:004…	chr10:129539033-129539092	entg|399823
NM_144991	1.71044	5.25343e-06	0.000425567	1.26745	0.0111341	0.20703	1.14183	0.0656883	0.420558	A_32_P7581	TSPEAR	ref|NM_144991|ens|ENST00000341581|ens|ENST00000397918|ens|ENST00000323084	Homo sapiens thrombospondin-type laminin G domain and EAR repeats (TSPEAR), mRNA [NM_144991]	GO:0005198(structural molecule activity)|GO:0005576(extracellular region)|GO:0007155(cell adhesion)	chr21:45929190-45929131	entg|54084
NM_004884	1.70788	4.9892e-06	0.000414251	1.08425	0.388399	0.746521	1.19786	0.0686726	0.428063	A_33_P3234020	IGDCC3	ref|NM_004884|ens|ENST00000327987|tc|THC2665147	Homo sapiens immunoglobulin superfamily, DCC subclass, member 3 (IGDCC3), mRNA [NM_004884]	GO:0005887(integral to plasma membrane)|GO:0016020(membrane)|GO:0050885(neuromuscular process controlling balance)	chr15:65619526-65619467	entg|9543
NM_005449	1.70693	7.32713e-06	0.000493819	1.35808	0.00424777	0.137268	-1.05648	0.398921	0.752169	A_23_P138125	FAIM3	ref|NM_005449|ref|NM_001193338|ref|NM_001142473|ens|ENST00000420007	Homo sapiens Fas apoptotic inhibitory molecule 3 (FAIM3), transcript variant 1, mRNA [NM_005449]	GO:0006916(anti-apoptosis)|GO:0006968(cellular defense response)|GO:0016020(membrane)|GO:0016021(integral to membrane)	chr1:207078423-207078364	entg|9214
NM_021629	1.70691	9.77146e-06	0.000553284	-1.00531	0.937044	0.982429	-1.06141	0.429846	0.772283	A_32_P171313	GNB4	ref|NM_021629|gb|AK091332|gb|AX746918|tc|THC2529867	Homo sapiens guanine nucleotide binding protein (G protein), beta polypeptide 4 (GNB4), mRNA [NM_021629]	GO:0004871(signal transducer activity)|GO:0005886(plasma membrane)|GO:0006112(energy reserve metabolic process)|GO:0071377(cellular response to glucagon stimulus)	chr3:179113988-179113929	entg|59345
NM_003507	1.70557	6.08225e-06	0.000451254	1.24771	0.00762589	0.174985	1.16184	0.0503167	0.392482	A_23_P209449	FZD7	ref|NM_003507|ens|ENST00000286201|gb|AB017365|gb|AL110146	Homo sapiens frizzled family receptor 7 (FZD7), mRNA [NM_003507]	GO:0001944(vasculature development)|GO:0004871(signal transducer activity)|GO:0004872(receptor activity)|GO:0004930(G-protein coupled receptor activity)|GO:0005737(cytoplasm)|GO:0005886(plasma membrane)|GO:0006355(regulation of transcription, DNA-dependent)|GO:0007199(G-protein signaling, coupled to cGMP nucleotide second messenger)|GO:0007223(Wnt receptor signaling pathway, calcium modulating pa…	chr2:202902930-202902989	entg|8324
ENST00000435913	1.70211	1.00072e-05	0.000561333	1.4202	0.000553076	0.0485144	1.14597	0.0535521	0.397559	A_24_P778906	ENST00000435913	ens|ENST00000435913|ens|ENST00000421640|ens|ENST00000415543|ens|ENST00000452738	Unknown		chr1:143194160-143194106
NM_002411	1.7013	0.000171267	0.00275753	-2.02492	4.90803e-06	0.00502611	-1.14373	0.34886	0.720368	A_23_P161940	SCGB2A2	ref|NM_002411|ens|ENST00000227918|gb|BC128252|gb|BC128402	Homo sapiens secretoglobin, family 2A, member 2 (SCGB2A2), mRNA [NM_002411]	GO:0003674(molecular_function)|GO:0005488(binding)|GO:0005496(steroid binding)|GO:0005575(cellular_component)|GO:0005576(extracellular region)|GO:0008150(biological_process)	chr11:62038496-62040443	entg|4250
NM_018841	1.7009	6.67575e-06	0.000470438	1.28565	0.00822169	0.181529	1.14213	0.0644232	0.418687	A_33_P3399318	GNG12	ref|NM_018841|ens|ENST00000370982|tc|THC2754566	Homo sapiens guanine nucleotide binding protein (G protein), gamma 12 (GNG12), mRNA [NM_018841]	GO:0004871(signal transducer activity)|GO:0005834(heterotrimeric G-protein complex)|GO:0005884(actin filament)|GO:0005886(plasma membrane)|GO:0006112(energy reserve metabolic process)|GO:0007165(signal transduction)|GO:0007186(G-protein coupled receptor protein signaling pathway)|GO:0007268(synaptic transmission)|GO:0021987(cerebral cortex development)|GO:0032496(response to lipopolysaccharide)|G…	chr1:68167216-68167157	entg|55970
NM_016205	1.70025	6.59808e-06	0.000467368	1.46955	0.00175586	0.0908134	1.17235	0.0219456	0.31754	A_23_P58396	PDGFC	ref|NM_016205|ref|NR_036641|ens|ENST00000274071|gb|AF091434	Homo sapiens platelet derived growth factor C (PDGFC), transcript variant 1, mRNA [NM_016205]	GO:0000139(Golgi membrane)|GO:0005161(platelet-derived growth factor receptor binding)|GO:0005576(extracellular region)|GO:0005615(extracellular space)|GO:0005634(nucleus)|GO:0005737(cytoplasm)|GO:0005788(endoplasmic reticulum lumen)|GO:0007275(multicellular organismal development)|GO:0007417(central nervous system development)|GO:0008083(growth factor activity)|GO:0016020(membrane)|GO:0042803(pr…	chr4:157682958-157682899	entg|56034
NM_022908	1.69984	9.51904e-05	0.00199172	-1.00854	0.918048	0.976896	-1.03318	0.609599	0.865249	A_23_P44836	NT5DC2	ref|NM_022908|ref|NM_001134231|ens|ENST00000478091|ens|ENST00000466112	Homo sapiens 5'-nucleotidase domain containing 2 (NT5DC2), transcript variant 2, mRNA [NM_022908]	GO:0016787(hydrolase activity)|GO:0046872(metal ion binding)	chr3:52561355-52559298	entg|64943
NM_015049	1.69954	3.13031e-06	0.000335918	1.30846	0.00356147	0.126136	-1.03896	0.527249	0.825369	A_23_P209426	TRAK2	ref|NM_015049|ens|ENST00000332624|gb|AB038951|gb|AB011121	Homo sapiens trafficking protein, kinesin binding 2 (TRAK2), mRNA [NM_015049]	GO:0005102(receptor binding)|GO:0005515(protein binding)|GO:0005634(nucleus)|GO:0005737(cytoplasm)|GO:0005769(early endosome)|GO:0005886(plasma membrane)|GO:0006357(regulation of transcription from RNA polymerase II promoter)|GO:0006493(protein O-linked glycosylation)|GO:0006605(protein targeting)|GO:0006810(transport)|GO:0019899(enzyme binding)|GO:0050811(GABA receptor binding)	chr2:202242412-202242353	entg|66008
NM_173582	1.69941	8.01582e-06	0.00051488	1.04122	0.733149	0.914549	1.18835	0.0608389	0.412521	A_33_P3363260	PGM2L1	ref|NM_173582|ens|ENST00000298198|gb|AK090777|gb|AB019210	Homo sapiens phosphoglucomutase 2-like 1 (PGM2L1), mRNA [NM_173582]	GO:0004614(phosphoglucomutase activity)|GO:0005829(cytosol)|GO:0005975(carbohydrate metabolic process)|GO:0016740(transferase activity)|GO:0016853(isomerase activity)|GO:0019255(glucose 1-phosphate metabolic process)|GO:0047933(glucose-1,6-bisphosphate synthase activity)	chr11:74041421-74041362	entg|283209
NM_015497	1.6994	7.15543e-06	0.000489785	1.36925	0.00604078	0.159841	1.12133	0.0802558	0.44743	A_23_P88710	TMEM87A	ref|NM_015497|ens|ENST00000448392|ens|ENST00000389834|gb|AK075403	Homo sapiens transmembrane protein 87A (TMEM87A), transcript variant 1, mRNA [NM_015497]	GO:0016020(membrane)|GO:0016021(integral to membrane)	chr15:42503478-42503419	entg|25963
NM_144505	1.69799	3.09664e-06	0.000335316	-1.32516	0.00780971	0.177002	-1.26482	0.0219342	0.31754	A_23_P369343	KLK8	ref|NM_144505|ref|NM_007196|ref|NM_144506|ref|NM_144507	Homo sapiens kallikrein-related peptidase 8 (KLK8), transcript variant 2, mRNA [NM_144505]	GO:0004252(serine-type endopeptidase activity)|GO:0005515(protein binding)|GO:0005576(extracellular region)|GO:0005615(extracellular space)|GO:0005737(cytoplasm)|GO:0006508(proteolysis)|GO:0007613(memory)|GO:0008219(cell death)|GO:0008233(peptidase activity)|GO:0009611(response to wounding)|GO:0031642(negative regulation of myelination)|GO:0043616(keratinocyte proliferation)|GO:0048681(negative r…	chr19:51499375-51499316	entg|11202
NM_022467	1.69699	3.83371e-05	0.00119278	-1.16859	0.211119	0.60837	1.06788	0.501785	0.813586	A_23_P90273	CHST8	ref|NM_022467|ref|NM_001127895|ref|NM_001127896|ens|ENST00000262622	Homo sapiens carbohydrate (N-acetylgalactosamine 4-0) sulfotransferase 8 (CHST8), transcript variant 3, mRNA [NM_022467]	GO:0000139(Golgi membrane)|GO:0001537(N-acetylgalactosamine 4-O-sulfotransferase activity)|GO:0005794(Golgi apparatus)|GO:0006790(sulfur compound metabolic process)|GO:0007417(central nervous system development)|GO:0016020(membrane)|GO:0016021(integral to membrane)|GO:0016051(carbohydrate biosynthetic process)|GO:0016740(transferase activity)|GO:0030166(proteoglycan biosynthetic process)|GO:00424…	chr19:34264292-34264351	entg|64377
NM_020957	1.69678	3.26424e-06	0.000344109	1.39139	0.000841226	0.0591201	1.1946	0.0315623	0.34607	A_23_P30200	PCDHB16	ref|NM_020957|ens|ENST00000361016|gb|BC036062|gb|AB046841	Homo sapiens protocadherin beta 16 (PCDHB16), mRNA [NM_020957]	GO:0005509(calcium ion binding)|GO:0005886(plasma membrane)|GO:0007155(cell adhesion)|GO:0007156(homophilic cell adhesion)|GO:0007268(synaptic transmission)|GO:0007416(synapse assembly)|GO:0016021(integral to membrane)|GO:0016339(calcium-dependent cell-cell adhesion)	chr5:140565335-140565394	entg|57717
NM_001127695	1.6962	3.74423e-06	0.000362705	-1.03086	0.656751	0.886234	1.01093	0.866037	0.965027	A_33_P3280213	CTSA	ref|NM_001127695|ref|NM_000308|ref|NM_001167594|ens|ENST00000372459	Homo sapiens cathepsin A (CTSA), transcript variant 2, mRNA [NM_001127695]	GO:0004180(carboxypeptidase activity)|GO:0004185(serine-type carboxypeptidase activity)|GO:0005634(nucleus)|GO:0005730(nucleolus)|GO:0005739(mitochondrion)|GO:0005764(lysosome)|GO:0005783(endoplasmic reticulum)|GO:0006508(proteolysis)|GO:0006886(intracellular protein transport)|GO:0008047(enzyme activator activity)|GO:0008233(peptidase activity)|GO:0043085(positive regulation of catalytic activit…	chr20:44523321-44523380	entg|5476
NM_003253	1.69479	4.22871e-06	0.000387635	1.33331	0.00293995	0.115189	-1.12629	0.116823	0.50631	A_33_P3381751	TIAM1	ref|NM_003253|ens|ENST00000399841|ens|ENST00000286827|gb|AK124647	Homo sapiens T-cell lymphoma invasion and metastasis 1 (TIAM1), mRNA [NM_003253]	GO:0005057(receptor signaling protein activity)|GO:0005085(guanyl-nucleotide exchange factor activity)|GO:0005089(Rho guanyl-nucleotide exchange factor activity)|GO:0005543(phospholipid binding)|GO:0005829(cytosol)|GO:0005886(plasma membrane)|GO:0005911(cell-cell junction)|GO:0006915(apoptosis)|GO:0007264(small GTPase mediated signal transduction)|GO:0008624(induction of apoptosis by extracellula…	chr21:32490889-32490830	entg|7074
NM_017763	1.69323	8.40058e-06	0.000523488	2.33333	3.0046e-06	0.0037881	1.10986	0.423227	0.767649	A_33_P3213029	RNF43	ref|NM_017763|gb|CR749257|gb|CR627423|gb|AK000322	Homo sapiens ring finger protein 43 (RNF43), mRNA [NM_017763]	GO:0005515(protein binding)|GO:0005634(nucleus)|GO:0005635(nuclear envelope)|GO:0005783(endoplasmic reticulum)|GO:0005789(endoplasmic reticulum membrane)|GO:0008270(zinc ion binding)|GO:0016020(membrane)|GO:0016021(integral to membrane)|GO:0016874(ligase activity)|GO:0046872(metal ion binding)	chr17:56431122-56431063	entg|54894
NM_014033	1.69297	3.23901e-05	0.00107148	1.3441	0.0114882	0.209275	1.17928	0.0668389	0.422959	A_23_P415021	METTL7A	ref|NM_014033|ens|ENST00000550097|ens|ENST00000546513|ens|ENST00000547104	Homo sapiens methyltransferase like 7A (METTL7A), mRNA [NM_014033]	GO:0005783(endoplasmic reticulum)|GO:0005811(lipid particle)|GO:0008152(metabolic process)|GO:0008168(methyltransferase activity)|GO:0016020(membrane)|GO:0016740(transferase activity)	chr12:51326101-51326160	entg|25840
NM_015161	1.69064	4.17529e-06	0.000385241	1.29659	0.00661243	0.16687	1.49474	0.000130647	0.111604	A_23_P118150	ARL6IP1	ref|NM_015161|ens|ENST00000304414|gb|D31885|gb|BC010281	Homo sapiens ADP-ribosylation factor-like 6 interacting protein 1 (ARL6IP1), mRNA [NM_015161]	GO:0005515(protein binding)|GO:0005737(cytoplasm)|GO:0005783(endoplasmic reticulum)|GO:0005784(Sec61 translocon complex)|GO:0005829(cytosol)|GO:0006613(cotranslational protein targeting to membrane)|GO:0012505(endomembrane system)|GO:0016020(membrane)|GO:0016021(integral to membrane)	chr16:18803812-18803753	entg|23204
NM_006403	1.69054	8.70297e-05	0.00188024	1.67964	2.43052e-05	0.00944065	1.24001	0.00973937	0.270678	A_23_P344555	NEDD9	ref|NM_006403|ref|NM_001142393|ens|ENST00000448183|ens|ENST00000379446	Homo sapiens neural precursor cell expressed, developmentally down-regulated 9 (NEDD9), transcript variant 1, mRNA [NM_006403]	GO:0000922(spindle pole)|GO:0005515(protein binding)|GO:0005634(nucleus)|GO:0005737(cytoplasm)|GO:0005794(Golgi apparatus)|GO:0005819(spindle)|GO:0005856(cytoskeleton)|GO:0005925(focal adhesion)|GO:0005938(cell cortex)|GO:0007010(cytoskeleton organization)|GO:0007049(cell cycle)|GO:0007067(mitosis)|GO:0007155(cell adhesion)|GO:0007165(signal transduction)|GO:0007229(integrin-mediated signaling pa…	chr6:11184702-11184643	entg|4739
NM_017958	1.68977	5.64603e-06	0.000442356	1.0577	0.462323	0.792146	1.03328	0.63596	0.876645	A_23_P28638	PLEKHB2	ref|NM_017958|ref|NM_001100623|ens|ENST00000538982|ens|ENST00000439822	Homo sapiens pleckstrin homology domain containing, family B (evectins) member 2 (PLEKHB2), transcript variant 2, mRNA [NM_017958]	GO:0016020(membrane)	chr2:131904598-131904657	entg|55041
NM_198046	1.68929	3.11059e-06	0.000335812	1.33775	0.00555177	0.154378	1.16371	0.0361411	0.360148	A_23_P150009	ZDHHC16	ref|NM_198046|ref|NM_032327|ref|NM_198043|ref|NM_198044	Homo sapiens zinc finger, DHHC-type containing 16 (ZDHHC16), transcript variant 5, mRNA [NM_198046]	GO:0005783(endoplasmic reticulum)|GO:0005789(endoplasmic reticulum membrane)|GO:0006915(apoptosis)|GO:0008270(zinc ion binding)|GO:0016020(membrane)|GO:0016021(integral to membrane)|GO:0016746(transferase activity, transferring acyl groups)|GO:0046872(metal ion binding)	chr10:99216804-99216863	entg|84287
NM_001007027	1.68869	5.71901e-06	0.000442356	1.23983	0.0155926	0.238073	1.40615	0.000220853	0.121428	A_23_P13554	ALG8	ref|NM_001007027|ref|NM_024079|ens|ENST00000526737|ens|ENST00000376156	Homo sapiens asparagine-linked glycosylation 8, alpha-1,3-glucosyltransferase homolog (S. cerevisiae) (ALG8), transcript variant 2, mRNA [NM_001007027]	GO:0000033(alpha-1,3-mannosyltransferase activity)|GO:0005783(endoplasmic reticulum)|GO:0005789(endoplasmic reticulum membrane)|GO:0006487(protein N-linked glycosylation)|GO:0006488(dolichol-linked oligosaccharide biosynthetic process)|GO:0016020(membrane)|GO:0016021(integral to membrane)|GO:0016758(transferase activity, transferring hexosyl groups)|GO:0018279(protein N-linked glycosylation via a…	chr11:77812147-77812088	entg|79053
NM_001197	1.68697	3.54769e-06	0.000352233	1.46926	0.000257561	0.033294	1.25735	0.020566	0.312749	A_23_P404667	BIK	ref|NM_001197|ens|ENST00000216115|gb|FV052572|gb|X89986	Homo sapiens BCL2-interacting killer (apoptosis-inducing) (BIK), mRNA [NM_001197]	GO:0005515(protein binding)|GO:0005740(mitochondrial envelope)|GO:0006917(induction of apoptosis)|GO:0007283(spermatogenesis)|GO:0008584(male gonad development)|GO:0012505(endomembrane system)|GO:0016020(membrane)|GO:0016021(integral to membrane)|GO:0032464(positive regulation of protein homooligomerization)|GO:0042981(regulation of apoptosis)|GO:0046982(protein heterodimerization activity)|GO:00…	chr22:43525495-43525554	entg|638
NM_001042422	1.6868	9.57242e-06	0.00055071	-1.02232	0.800156	0.940844	1.05283	0.598884	0.861364	A_23_P158725	SLC16A3	ref|NM_001042422|ref|NM_001206950|ref|NM_001042423|ref|NM_001206951	Homo sapiens solute carrier family 16, member 3 (monocarboxylic acid transporter 4) (SLC16A3), transcript variant 2, mRNA [NM_001042422]	GO:0005624(membrane fraction)|GO:0005886(plasma membrane)|GO:0005887(integral to plasma membrane)|GO:0006090(pyruvate metabolic process)|GO:0007596(blood coagulation)|GO:0008028(monocarboxylic acid transmembrane transporter activity)|GO:0015293(symporter activity)|GO:0015355(secondary active monocarboxylate transmembrane transporter activity)|GO:0015629(actin cytoskeleton)|GO:0015711(organic anio…	chr17:80197288-80197347	entg|9123
NM_058173	1.6864	8.49925e-06	0.00052432	1.22904	0.0235568	0.279598	-1.02301	0.737474	0.920026	A_23_P150979	MUCL1	ref|NM_058173|ens|ENST00000308796|gb|FV394205|gb|AF414087	Homo sapiens mucin-like 1 (MUCL1), mRNA [NM_058173]	GO:0005576(extracellular region)|GO:0016020(membrane)	chr12:55252026-55252085	entg|118430
NM_002579	1.68532	6.33228e-06	0.000457245	-1.11118	0.20864	0.606273	-1.01255	0.895162	0.973171	A_33_P3384287	PALM	ref|NM_002579|ref|NM_001040134|ens|ENST00000338448|ens|ENST00000264560	Homo sapiens paralemmin (PALM), transcript variant 1, mRNA [NM_002579]	GO:0005515(protein binding)|GO:0005737(cytoplasm)|GO:0005886(plasma membrane)|GO:0005887(integral to plasma membrane)|GO:0006928(cellular component movement)|GO:0007010(cytoskeleton organization)|GO:0007194(negative regulation of adenylate cyclase activity)|GO:0008104(protein localization)|GO:0008360(regulation of cell shape)|GO:0016023(cytoplasmic membrane-bounded vesicle)|GO:0016323(basolateral…	chr19:748269-748328	entg|5064
NM_001584	1.68472	4.48318e-06	0.000398478	1.30649	0.00274935	0.112318	-1.05822	0.537768	0.829733	A_33_P3315385	MPPED2	ref|NM_001584|ens|ENST00000358117|gb|U57911|tc|THC2471585	Homo sapiens metallophosphoesterase domain containing 2 (MPPED2), transcript variant 1, mRNA [NM_001584]	GO:0007399(nervous system development)|GO:0016787(hydrolase activity)|GO:0046872(metal ion binding)	chr11:30431949-30431890	entg|744
NM_001731	1.6844	3.53589e-06	0.000352037	1.72553	1.70142e-05	0.00830477	1.353	0.00404482	0.230851	A_23_P87560	BTG1	ref|NM_001731|ens|ENST00000256015|gb|AK307057|gb|X61123	Homo sapiens B-cell translocation gene 1, anti-proliferative (BTG1), mRNA [NM_001731]	GO:0003712(transcription cofactor activity)|GO:0005515(protein binding)|GO:0005634(nucleus)|GO:0005737(cytoplasm)|GO:0006355(regulation of transcription, DNA-dependent)|GO:0008285(negative regulation of cell proliferation)|GO:0016477(cell migration)|GO:0019899(enzyme binding)|GO:0019900(kinase binding)|GO:0030308(negative regulation of cell growth)|GO:0042981(regulation of apoptosis)|GO:0045603(p…	chr12:92537607-92537548	entg|694
NR_003714	1.68325	0.000213079	0.00312695	1.0167	0.801427	0.941332	1.01492	0.813794	0.947186	A_23_P91636	POM121L9P	ref|NR_003714|ens|ENST00000414583|ens|ENST00000412938|gb|AL117401	Homo sapiens POM121 membrane glycoprotein-like 9, pseudogene (POM121L9P), non-coding RNA [NR_003714]		chr22:24661095-24661154	entg|29774
NM_182705	1.68324	2.62135e-05	0.00095774	-1.01032	0.889856	0.96885	1.12495	0.177187	0.577606	A_24_P299318	FAM101B	ref|NM_182705|ens|ENST00000329099|gb|BC014203|tc|THC2497865	Homo sapiens family with sequence similarity 101, member B (FAM101B), mRNA [NM_182705]		chr17:289939-289880	entg|359845
NM_022740	1.68313	9.34419e-06	0.000547246	1.17896	0.0362024	0.328581	1.23003	0.0218147	0.31754	A_24_P681011	HIPK2	ref|NM_022740|ref|NM_001113239|ens|ENST00000406875|gb|BC041926	Homo sapiens homeodomain interacting protein kinase 2 (HIPK2), transcript variant 1, mRNA [NM_022740]	GO:0000122(negative regulation of transcription from RNA polymerase II promoter)|GO:0000166(nucleotide binding)|GO:0001654(eye development)|GO:0003714(transcription corepressor activity)|GO:0004672(protein kinase activity)|GO:0004674(protein serine/threonine kinase activity)|GO:0005515(protein binding)|GO:0005524(ATP binding)|GO:0005634(nucleus)|GO:0005737(cytoplasm)|GO:0005813(centrosome)|GO:000…	chr7:139246970-139246911	entg|28996
NM_030674	1.68144	1.42492e-05	0.000691097	1.3471	0.00181638	0.0925629	1.29314	0.00176248	0.187105	A_24_P261734	SLC38A1	ref|NM_030674|ref|NM_001077484|gb|AK024263|tc|THC2535318	Homo sapiens solute carrier family 38, member 1 (SLC38A1), transcript variant 1, mRNA [NM_030674]	GO:0001504(neurotransmitter uptake)|GO:0005283(sodium:amino acid symporter activity)|GO:0005886(plasma membrane)|GO:0006811(ion transport)|GO:0006814(sodium ion transport)|GO:0006865(amino acid transport)|GO:0007268(synaptic transmission)|GO:0015175(neutral amino acid transmembrane transporter activity)|GO:0015293(symporter activity)|GO:0015804(neutral amino acid transport)|GO:0016021(integral to…	chr12:46577120-46577061	entg|81539
NM_001034954	1.68088	3.49025e-06	0.000350103	1.34673	0.0127225	0.219126	1.03813	0.558332	0.841607	A_24_P317907	SORBS1	ref|NM_001034954|ref|NM_001034955|ref|NM_001034956|ref|NM_015385	Homo sapiens sorbin and SH3 domain containing 1 (SORBS1), transcript variant 3, mRNA [NM_001034954]	GO:0001725(stress fiber)|GO:0003779(actin binding)|GO:0005070(SH3/SH2 adaptor activity)|GO:0005158(insulin receptor binding)|GO:0005515(protein binding)|GO:0005634(nucleus)|GO:0005730(nucleolus)|GO:0005737(cytoplasm)|GO:0005813(centrosome)|GO:0005829(cytosol)|GO:0005856(cytoskeleton)|GO:0005886(plasma membrane)|GO:0005899(insulin receptor complex)|GO:0005913(cell-cell adherens junction)|GO:000591…	chr10:97072614-97072555	entg|10580
NM_007249	1.67887	3.45812e-05	0.00112094	1.30981	0.00418874	0.136858	1.06513	0.305364	0.688572	A_23_P354805	KLF12	ref|NM_007249|ens|ENST00000377669|gb|AF330041|gb|AY584195	Homo sapiens Kruppel-like factor 12 (KLF12), mRNA [NM_007249]	GO:0000122(negative regulation of transcription from RNA polymerase II promoter)|GO:0003677(DNA binding)|GO:0003700(sequence-specific DNA binding transcription factor activity)|GO:0003714(transcription corepressor activity)|GO:0005622(intracellular)|GO:0005634(nucleus)|GO:0006357(regulation of transcription from RNA polymerase II promoter)|GO:0008270(zinc ion binding)|GO:0045944(positive regulati…	chr13:74260392-74260333	entg|11278
NM_001951	1.67756	4.01934e-06	0.000379884	1.27794	0.0043755	0.139278	1.45246	0.000157798	0.111604	A_23_P31721	E2F5	ref|NM_001951|ref|NM_001083588|ref|NM_001083589|ens|ENST00000517476	Homo sapiens E2F transcription factor 5, p130-binding (E2F5), transcript variant 1, mRNA [NM_001951]	GO:0003677(DNA binding)|GO:0003700(sequence-specific DNA binding transcription factor activity)|GO:0005515(protein binding)|GO:0005634(nucleus)|GO:0005667(transcription factor complex)|GO:0005737(cytoplasm)|GO:0006355(regulation of transcription, DNA-dependent)|GO:0008134(transcription factor binding)|GO:0009887(organ morphogenesis)	chr8:86126199-86126258	entg|1875
NM_000208	1.67707	3.39224e-06	0.000350103	1.36935	0.00781183	0.177002	1.02207	0.733394	0.918423	A_33_P3335725	INSR	ref|NM_000208|ref|NM_001079817|ens|ENST00000302850|ens|ENST00000341500	Homo sapiens insulin receptor (INSR), transcript variant 1, mRNA [NM_000208]	GO:0000166(nucleotide binding)|GO:0000187(activation of MAPK activity)|GO:0001933(negative regulation of protein phosphorylation)|GO:0001934(positive regulation of protein phosphorylation)|GO:0003007(heart morphogenesis)|GO:0004713(protein tyrosine kinase activity)|GO:0004716(receptor signaling protein tyrosine kinase activity)|GO:0004872(receptor activity)|GO:0005009(insulin receptor activity)|G…	chr19:7112410-7112351	entg|3643
NM_005252	1.67622	1.06772e-05	0.000579227	1.74979	0.000372012	0.0400706	1.21724	0.0417068	0.375215	A_23_P106194	FOS	ref|NM_005252|ens|ENST00000303562|gb|AK298659|gb|AK290907	Homo sapiens FBJ murine osteosarcoma viral oncogene homolog (FOS), mRNA [NM_005252]	GO:0001661(conditioned taste aversion)|GO:0002224(toll-like receptor signaling pathway)|GO:0002755(MyD88-dependent toll-like receptor signaling pathway)|GO:0002756(MyD88-independent toll-like receptor signaling pathway)|GO:0003690(double-stranded DNA binding)|GO:0003700(sequence-specific DNA binding transcription factor activity)|GO:0005515(protein binding)|GO:0005634(nucleus)|GO:0005654(nucleopl…	chr14:75748214-75748273	entg|2353
NM_033285	1.67554	1.35508e-05	0.000669913	1.31613	0.00396937	0.133587	1.2602	0.0307538	0.344155	A_23_P168882	TP53INP1	ref|NM_033285|ref|NM_001135733|ens|ENST00000342697|ens|ENST00000448464	Homo sapiens tumor protein p53 inducible nuclear protein 1 (TP53INP1), transcript variant 1, mRNA [NM_033285]	GO:0005634(nucleus)|GO:0006915(apoptosis)|GO:0006917(induction of apoptosis)|GO:0006950(response to stress)|GO:0007050(cell cycle arrest)|GO:0016605(PML body)	chr8:95938753-95938694	entg|94241
NM_000053	1.67415	3.17672e-06	0.000338869	1.38911	0.000987136	0.0652785	1.16693	0.0702575	0.429795	A_23_P205228	ATP7B	ref|NM_000053|ref|NM_001243182|ref|NM_001005918|ens|ENST00000400366	Homo sapiens ATPase, Cu++ transporting, beta polypeptide (ATP7B), transcript variant 1, mRNA [NM_000053]	GO:0000139(Golgi membrane)|GO:0000166(nucleotide binding)|GO:0004008(copper-exporting ATPase activity)|GO:0005507(copper ion binding)|GO:0005515(protein binding)|GO:0005524(ATP binding)|GO:0005624(membrane fraction)|GO:0005737(cytoplasm)|GO:0005739(mitochondrion)|GO:0005770(late endosome)|GO:0005794(Golgi apparatus)|GO:0005802(trans-Golgi network)|GO:0005887(integral to plasma membrane)|GO:000675…	chr13:52507094-52507035	entg|540
NM_003960	1.67411	7.16053e-06	0.000489785	1.21535	0.0225319	0.274317	1.3309	0.00203954	0.194418	A_23_P154379	NAT8	ref|NM_003960|ens|ENST00000272425|gb|AB019551|gb|AB013094	Homo sapiens N-acetyltransferase 8 (GCN5-related, putative) (NAT8), mRNA [NM_003960]	GO:0001702(gastrulation with mouth forming second)|GO:0007275(multicellular organismal development)|GO:0008080(N-acetyltransferase activity)|GO:0008152(metabolic process)|GO:0016020(membrane)|GO:0016021(integral to membrane)|GO:0016746(transferase activity, transferring acyl groups)|GO:0042493(response to drug)	chr2:73868104-73868045	entg|9027
NM_022167	1.67355	3.59591e-06	0.000354078	1.04747	0.621749	0.870497	1.15677	0.0641158	0.417901	A_23_P15582	XYLT2	ref|NM_022167|ens|ENST00000017003|ens|ENST00000376550|gb|AJ277442	Homo sapiens xylosyltransferase II (XYLT2), mRNA [NM_022167]	GO:0000139(Golgi membrane)|GO:0005575(cellular_component)|GO:0005783(endoplasmic reticulum)|GO:0005789(endoplasmic reticulum membrane)|GO:0005794(Golgi apparatus)|GO:0006024(glycosaminoglycan biosynthetic process)|GO:0008375(acetylglucosaminyltransferase activity)|GO:0016020(membrane)|GO:0016021(integral to membrane)|GO:0016757(transferase activity, transferring glycosyl groups)|GO:0030158(protei…	chr17:48438440-48438499	entg|64132
NM_002850	1.67351	7.87329e-06	0.000512517	1.17648	0.0496695	0.371653	1.25138	0.00308759	0.212104	A_33_P3309468	PTPRS	ref|NM_002850|ref|NM_130854|ref|NM_130855|ref|NM_130853	Homo sapiens protein tyrosine phosphatase, receptor type, S (PTPRS), transcript variant 1, mRNA [NM_002850]	GO:0004872(receptor activity)|GO:0005001(transmembrane receptor protein tyrosine phosphatase activity)|GO:0005515(protein binding)|GO:0005887(integral to plasma membrane)|GO:0007155(cell adhesion)|GO:0016020(membrane)|GO:0016787(hydrolase activity)|GO:0021510(spinal cord development)|GO:0021549(cerebellum development)|GO:0021766(hippocampus development)|GO:0021987(cerebral cortex development)|GO:…	chr19:5205578-5205519	entg|5802
lincRNA:chr6:72017387-72024304_F	1.67075	3.81985e-06	0.000367292	1.17906	0.043589	0.352268	1.16747	0.0219993	0.31754	A_19_P00812841	lincRNA:chr6:72017387-72024304_F	lincRNA:chr6:72017387-72024304_F	lincRNA:chr6:72017387-72024304 forward strand		chr6:72017824-72017883
NM_183422	1.66809	7.25138e-06	0.000493176	1.46079	0.00188487	0.0939604	1.32477	0.00621973	0.248526	A_33_P3296205	TSC22D1	ref|NM_183422|ref|NM_001243799|ref|NM_006022|ref|NM_001243798	Homo sapiens TSC22 domain family, member 1 (TSC22D1), transcript variant 1, mRNA [NM_183422]	GO:0003700(sequence-specific DNA binding transcription factor activity)|GO:0005634(nucleus)|GO:0005737(cytoplasm)|GO:0006366(transcription from RNA polymerase II promoter)|GO:0008284(positive regulation of cell proliferation)|GO:0043065(positive regulation of apoptosis)|GO:0043066(negative regulation of apoptosis)	chr13:45007734-45007675	entg|8848
lincRNA:chr7:30419650-30454050_R	1.66728	5.15247e-06	0.000421915	1.43276	0.000582036	0.0497884	1.62159	8.26203e-05	0.109815	A_19_P00806684	lincRNA:chr7:30419650-30454050_R	lincRNA:chr7:30419650-30454050_R	lincRNA:chr7:30419650-30454050 reverse strand		chr7:30427345-30427286
lincRNA:chr12:79972444-79982744_F	1.66631	0.000696347	0.0065923	-1.15154	0.600163	0.861509	1.24583	0.00434384	0.231392	A_19_P00806985	lincRNA:chr12:79972444-79982744_F	lincRNA:chr12:79972444-79982744_F	lincRNA:chr12:79972444-79982744 forward strand		chr12:79982685-79982744
NM_005558	1.66516	3.48949e-06	0.000350103	1.46102	0.000453004	0.0447573	-1.10751	0.127001	0.521215	A_33_P3303810	LAD1	ref|NM_005558|ens|ENST00000367313|ens|ENST00000391967|gb|BX647307	Homo sapiens ladinin 1 (LAD1), mRNA [NM_005558]	GO:0005198(structural molecule activity)|GO:0005576(extracellular region)|GO:0005604(basement membrane)|GO:0015629(actin cytoskeleton)	chr1:201350401-201350342	entg|3898
NM_173216	1.66516	3.70569e-06	0.000360923	1.16315	0.0590761	0.396221	1.14023	0.0902735	0.466646	A_24_P388528	ST6GAL1	ref|NM_173216|ref|NM_173217|ref|NM_003032|ens|ENST00000470633	Homo sapiens ST6 beta-galactosamide alpha-2,6-sialyltranferase 1 (ST6GAL1), transcript variant 1, mRNA [NM_173216]	GO:0000139(Golgi membrane)|GO:0003835(beta-galactoside alpha-2,6-sialyltransferase activity)|GO:0005576(extracellular region)|GO:0005794(Golgi apparatus)|GO:0006464(protein modification process)|GO:0006486(protein glycosylation)|GO:0006959(humoral immune response)|GO:0008373(sialyltransferase activity)|GO:0016020(membrane)|GO:0016021(integral to membrane)|GO:0018279(protein N-linked glycosylation…	chr3:186796052-186796111	entg|6480
NM_005258	1.66438	4.41684e-06	0.000396763	1.39942	0.00062481	0.0517707	1.07397	0.23259	0.629316	A_23_P77328	GCHFR	ref|NM_005258|ens|ENST00000260447|gb|BC112264|gb|BC112262	Homo sapiens GTP cyclohydrolase I feedback regulator (GCHFR), mRNA [NM_005258]	GO:0004857(enzyme inhibitor activity)|GO:0005515(protein binding)|GO:0005625(soluble fraction)|GO:0005634(nucleus)|GO:0005737(cytoplasm)|GO:0005829(cytosol)|GO:0006461(protein complex assembly)|GO:0006809(nitric oxide biosynthetic process)|GO:0009890(negative regulation of biosynthetic process)|GO:0016020(membrane)|GO:0016597(amino acid binding)|GO:0030425(dendrite)|GO:0030742(GTP-dependent prote…	chr15:41059510-41059569	entg|2644
NM_006373	1.66332	7.20831e-06	0.000491319	-1.06841	0.377094	0.739694	-1.30074	0.0238488	0.321591	A_24_P152527	VAT1	ref|NM_006373|ens|ENST00000315674|ens|ENST00000420567|ens|ENST00000542468	Homo sapiens vesicle amine transport protein 1 homolog (T. californica) (VAT1), mRNA [NM_006373]	GO:0000166(nucleotide binding)|GO:0005737(cytoplasm)|GO:0008270(zinc ion binding)|GO:0016021(integral to membrane)|GO:0016491(oxidoreductase activity)	chr17:41170689-41170630	entg|10493
NM_018639	1.66226	1.09867e-05	0.000585493	1.29399	0.00465857	0.142956	1.20544	0.0123524	0.280712	A_23_P259272	WSB2	ref|NM_018639|ens|ENST00000315436|gb|AF163324|gb|BC015887	Homo sapiens WD repeat and SOCS box containing 2 (WSB2), mRNA [NM_018639]	GO:0035556(intracellular signal transduction)	chr12:118470837-118470778	entg|55884
A_33_P3411384	1.65999	1.09393e-05	0.000585087	1.53642	0.000441619	0.0443376	1.41524	0.000321566	0.121428	A_33_P3411384	A_33_P3411384		Unknown		unmapped
NM_030583	1.65808	1.55059e-05	0.000712516	1.23054	0.0429776	0.350726	1.06407	0.336406	0.710828	A_23_P71328	MATN2	ref|NM_030583|ref|NM_002380|ens|ENST00000521952|ens|ENST00000378716	Homo sapiens matrilin 2 (MATN2), transcript variant 2, mRNA [NM_030583]	GO:0003674(molecular_function)|GO:0005509(calcium ion binding)|GO:0005576(extracellular region)|GO:0005578(proteinaceous extracellular matrix)|GO:0008150(biological_process)|GO:0031012(extracellular matrix)	chr8:99042755-99042814	entg|4147
NM_033128	1.65678	6.81124e-05	0.00163355	1.51914	0.000511319	0.0467518	1.10074	0.281489	0.670184	A_23_P157136	SCIN	ref|NM_033128|ref|NM_001112706|ens|ENST00000341757|ens|ENST00000445618	Homo sapiens scinderin (SCIN), transcript variant 2, mRNA [NM_033128]	GO:0001786(phosphatidylserine binding)|GO:0003779(actin binding)|GO:0005509(calcium ion binding)|GO:0005545(1-phosphatidylinositol binding)|GO:0005546(phosphatidylinositol-4,5-bisphosphate binding)|GO:0005737(cytoplasm)|GO:0005856(cytoskeleton)|GO:0005938(cell cortex)|GO:0008285(negative regulation of cell proliferation)|GO:0017156(calcium ion-dependent exocytosis)|GO:0032330(regulation of chondr…	chr7:12692343-12692402	entg|85477
lincRNA:chrX:45367106-45385406_R	1.65623	1.37601e-05	0.00067425	1.20236	0.0809968	0.436702	1.32307	0.000801848	0.152872	A_19_P00328343	lincRNA:chrX:45367106-45385406_R	lincRNA:chrX:45367106-45385406_R	lincRNA:chrX:45367106-45385406 reverse strand		chrX:45368951-45368892
NM_001167882	1.65609	5.1255e-06	0.000421915	1.14314	0.204995	0.602101	1.05355	0.392261	0.748212	A_33_P3231140	ANKRD50	ref|NM_001167882|ref|NM_020337|ens|ENST00000504087|gb|AB033049	Homo sapiens ankyrin repeat domain 50 (ANKRD50), transcript variant 2, mRNA [NM_001167882]		chr4:125585620-125585561	entg|57182
lincRNA:chr12:79972444-79982744_R	1.65587	1.19202e-05	0.000615623	1.36796	0.0022236	0.102047	1.09887	0.165976	0.565972	A_19_P00809092	lincRNA:chr12:79972444-79982744_R	lincRNA:chr12:79972444-79982744_R	lincRNA:chr12:79972444-79982744 reverse strand		chr12:79981970-79981911
ENST00000527983	1.65458	1.41706e-05	0.000689148	-1.21007	0.0299852	0.306104	-1.27394	0.00193396	0.190431	A_33_P3346688	HSPA8	ens|ENST00000527983|gb|AK310467|ens|ENST00000524552	heat shock 70kDa protein 8 [Source:HGNC Symbol;Acc:5241] [ENST00000527983]	GO:0000166(nucleotide binding)|GO:0005515(protein binding)|GO:0005524(ATP binding)|GO:0005622(intracellular)|GO:0005737(cytoplasm)|GO:0005829(cytosol)|GO:0005886(plasma membrane)|GO:0006457(protein folding)|GO:0006892(post-Golgi vesicle-mediated transport)|GO:0006950(response to stress)|GO:0006986(response to unfolded protein)|GO:0007268(synaptic transmission)|GO:0007269(neurotransmitter secretio…	chr11:122930046-122929987	entg|3312
NM_003251	1.65411	1.0633e-05	0.000579227	-1.33948	0.0124493	0.217019	-1.03578	0.627685	0.873355	A_23_P363954	THRSP	ref|NM_003251|ens|ENST00000281030|gb|AK311975|gb|EU447014	Homo sapiens thyroid hormone responsive (THRSP), mRNA [NM_003251]	GO:0005634(nucleus)|GO:0005730(nucleolus)|GO:0005737(cytoplasm)|GO:0005829(cytosol)|GO:0006355(regulation of transcription, DNA-dependent)|GO:0006629(lipid metabolic process)|GO:0010866(regulation of triglyceride biosynthetic process)|GO:0042803(protein homodimerization activity)|GO:0046890(regulation of lipid biosynthetic process)	chr11:77775305-77775364	entg|7069
NM_024089	1.65341	4.92583e-06	0.000414251	1.46676	0.000384779	0.0408013	1.49063	6.35517e-05	0.109815	A_23_P128613	KDELC1	ref|NM_024089|ens|ENST00000460338|ens|ENST00000376004|gb|AK074974	Homo sapiens KDEL (Lys-Asp-Glu-Leu) containing 1 (KDELC1), mRNA [NM_024089]	GO:0005783(endoplasmic reticulum)|GO:0005788(endoplasmic reticulum lumen)	chr13:103436747-103436688	entg|79070
NM_003106	1.65123	8.27058e-06	0.000519649	1.27872	0.0280163	0.297635	1.36892	0.0114967	0.276868	A_23_P401055	SOX2	ref|NM_003106|ens|ENST00000325404|tc|THC2467017	Homo sapiens SRY (sex determining region Y)-box 2 (SOX2), mRNA [NM_003106]	GO:0001649(osteoblast differentiation)|GO:0001654(eye development)|GO:0001714(endodermal cell fate specification)|GO:0003677(DNA binding)|GO:0003700(sequence-specific DNA binding transcription factor activity)|GO:0005515(protein binding)|GO:0005634(nucleus)|GO:0005667(transcription factor complex)|GO:0005737(cytoplasm)|GO:0005829(cytosol)|GO:0006325(chromatin organization)|GO:0006355(regulation o…	chr3:181431877-181431936	entg|6657
NM_000169	1.6498	4.50887e-06	0.000398478	1.24705	0.0285652	0.299743	1.04968	0.629916	0.874096	A_23_P45475	GLA	ref|NM_000169|ens|ENST00000466414|ens|ENST00000218516|ens|ENST00000493905	Homo sapiens galactosidase, alpha (GLA), mRNA [NM_000169]	GO:0003824(catalytic activity)|GO:0004553(hydrolase activity, hydrolyzing O-glycosyl compounds)|GO:0004557(alpha-galactosidase activity)|GO:0005102(receptor binding)|GO:0005515(protein binding)|GO:0005576(extracellular region)|GO:0005625(soluble fraction)|GO:0005737(cytoplasm)|GO:0005764(lysosome)|GO:0005794(Golgi apparatus)|GO:0009311(oligosaccharide metabolic process)|GO:0016139(glycoside catab…	chrX:100652937-100652878	entg|2717
NM_021738	1.64918	1.84364e-05	0.0007876	1.30358	0.00310661	0.117519	1.18144	0.0425362	0.376808	A_23_P35349	SVIL	ref|NM_021738|ref|NM_003174|ens|ENST00000355867|ens|ENST00000375398	Homo sapiens supervillin (SVIL), transcript variant 2, mRNA [NM_021738]	GO:0002102(podosome)|GO:0005634(nucleus)|GO:0005737(cytoplasm)|GO:0005886(plasma membrane)|GO:0007010(cytoskeleton organization)|GO:0007519(skeletal muscle tissue development)|GO:0015629(actin cytoskeleton)|GO:0030054(cell junction)|GO:0043034(costamere)|GO:0051015(actin filament binding)|GO:0071437(invadopodium)	chr10:29747064-29747005	entg|6840
NM_000983	1.64905	7.06431e-06	0.00048704	1.14426	0.0929567	0.457847	1.09608	0.133648	0.528653	A_32_P210252	RPL22	ref|NM_000983|ens|ENST00000234875|gb|BC035566|gb|BC066314	Homo sapiens ribosomal protein L22 (RPL22), mRNA [NM_000983]	GO:0003723(RNA binding)|GO:0003735(structural constituent of ribosome)|GO:0005622(intracellular)|GO:0005737(cytoplasm)|GO:0005829(cytosol)|GO:0005840(ribosome)|GO:0006412(translation)|GO:0006414(translational elongation)|GO:0006415(translational termination)|GO:0008201(heparin binding)|GO:0010467(gene expression)|GO:0016032(viral reproduction)|GO:0016070(RNA metabolic process)|GO:0016071(mRNA met…	chr1:6246415-6246356	entg|6146
NM_152269	1.64902	0.000526777	0.00547004	1.60523	7.1854e-05	0.0162854	1.09955	0.174739	0.57569	A_32_P11894	C12orf65	ref|NM_152269|ref|NM_001194995|ref|NM_001143905|ens|ENST00000543139	Homo sapiens chromosome 12 open reading frame 65 (C12orf65), transcript variant 1, mRNA [NM_152269]	GO:0003747(translation release factor activity)|GO:0005739(mitochondrion)|GO:0006415(translational termination)	chr12:123738478-123741393	entg|91574
lincRNA:chr19:57769688-57777413_R	1.64902	5.97618e-06	0.000449996	1.60885	0.000109104	0.0205817	1.48136	0.000240923	0.121428	A_19_P00804666	lincRNA:chr19:57769688-57777413_R	lincRNA:chr19:57769688-57777413_R	lincRNA:chr19:57769688-57777413 reverse strand		chr19:57771540-57771481
NM_058186	1.64851	9.59671e-06	0.00055071	1.32121	0.0239817	0.281452	1.01206	0.883146	0.969485	A_23_P166269	FAM3B	ref|NM_058186|ref|NM_206964|ens|ENST00000479810|ens|ENST00000357985	Homo sapiens family with sequence similarity 3, member B (FAM3B), transcript variant 1, mRNA [NM_058186]	GO:0005125(cytokine activity)|GO:0005576(extracellular region)|GO:0005615(extracellular space)|GO:0006915(apoptosis)|GO:0030073(insulin secretion)	chr21:42720588-42720647	entg|54097
lincRNA:chr3:154957056-155055681_F	1.64803	2.59096e-05	0.000955159	-1.22427	0.280121	0.670189	1.02699	0.638716	0.877426	A_19_P00812282	lincRNA:chr3:154957056-155055681_F	lincRNA:chr3:154957056-155055681_F	lincRNA:chr3:154957056-155055681 forward strand		chr3:155027872-155027931
NM_004483	1.64717	1.00579e-05	0.000563274	1.23604	0.00921841	0.190876	1.20932	0.00786555	0.260269	A_23_P117933	GCSH	ref|NM_004483|ref|NR_033249|ens|ENST00000315467|gb|M69175	Homo sapiens glycine cleavage system protein H (aminomethyl carrier) (GCSH), nuclear gene encoding mitochondrial protein, transcript variant 1, mRNA [NM_004483]	GO:0004047(aminomethyltransferase activity)|GO:0005739(mitochondrion)|GO:0005960(glycine cleavage complex)|GO:0006546(glycine catabolic process)|GO:0019464(glycine decarboxylation via glycine cleavage system)|GO:0019899(enzyme binding)	chr16:81116042-81115983	entg|2653
NM_022766	1.64678	1.92157e-05	0.000804498	1.12074	0.146549	0.535904	1.17727	0.0659184	0.420558	A_24_P62237	CERK	ref|NM_022766|ens|ENST00000216264|gb|BC108712|gb|AB079066	Homo sapiens ceramide kinase (CERK), mRNA [NM_022766]	GO:0000166(nucleotide binding)|GO:0000287(magnesium ion binding)|GO:0000299(integral to membrane of membrane fraction)|GO:0001729(ceramide kinase activity)|GO:0004143(diacylglycerol kinase activity)|GO:0005524(ATP binding)|GO:0005634(nucleus)|GO:0005737(cytoplasm)|GO:0005739(mitochondrion)|GO:0006672(ceramide metabolic process)|GO:0007205(activation of protein kinase C activity by G-protein coupl…	chr22:47081327-47081268	entg|64781
BC014023	1.64497	8.31866e-06	0.000520345	1.16001	0.062559	0.403183	1.16152	0.0265398	0.328683	A_19_P00807615	XLOC_l2_015397	gb|BC014023|linc|TCONS_l2_00030085	BROAD Institute lincRNA (XLOC_l2_015397), lincRNA [TCONS_l2_00030085]		chr6:74229732-74230734
NM_000675	1.64417	6.21316e-06	0.000454474	1.6497	2.80345e-05	0.0100481	-1.1422	0.0780726	0.443116	A_24_P237270	ADORA2A	ref|NM_000675|ens|ENST00000417596|ens|ENST00000491194|ens|ENST00000541988	Homo sapiens adenosine A2a receptor (ADORA2A), mRNA [NM_000675]	GO:0001609(adenosine receptor activity, G-protein coupled)|GO:0004871(signal transducer activity)|GO:0004872(receptor activity)|GO:0005515(protein binding)|GO:0005624(membrane fraction)|GO:0005886(plasma membrane)|GO:0005887(integral to plasma membrane)|GO:0006171(cAMP biosynthetic process)|GO:0006909(phagocytosis)|GO:0006915(apoptosis)|GO:0006954(inflammatory response)|GO:0006968(cellular defens…	chr22:24837485-24837544	entg|135
NM_021023	1.64318	2.51254e-05	0.000939047	2.27682	0.00015655	0.024744	1.12152	0.079661	0.446685	A_23_P103256	CFHR3	ref|NM_021023|ref|NM_001166624|ens|ENST00000367427|ens|ENST00000542253	Homo sapiens complement factor H-related 3 (CFHR3), transcript variant 1, mRNA [NM_021023]	GO:0005576(extracellular region)|GO:0005615(extracellular space)	chr1:196748420-196748479	entg|10878
NM_018962	1.64128	5.43053e-06	0.000434467	1.21283	0.0431304	0.351001	1.05864	0.38723	0.744986	A_33_P3254956	DSCR6	ref|NM_018962|ens|ENST00000329553|ens|ENST00000485272|ens|ENST00000490393	Homo sapiens Down syndrome critical region gene 6 (DSCR6), mRNA [NM_018962]	GO:0005634(nucleus)|GO:0008150(biological_process)	chr21:38391860-38391919	entg|53820
NM_005544	1.64095	7.8071e-06	0.000511565	1.0428	0.554781	0.841308	-1.10252	0.126212	0.520032	A_24_P225679	IRS1	ref|NM_005544|ens|ENST00000305123|gb|S62539|gb|BC053895	Homo sapiens insulin receptor substrate 1 (IRS1), mRNA [NM_005544]	GO:0002053(positive regulation of mesenchymal cell proliferation)|GO:0004871(signal transducer activity)|GO:0005010(insulin-like growth factor receptor activity)|GO:0005068(transmembrane receptor protein tyrosine kinase adaptor activity)|GO:0005080(protein kinase C binding)|GO:0005158(insulin receptor binding)|GO:0005159(insulin-like growth factor receptor binding)|GO:0005515(protein binding)|GO:…	chr2:227600207-227600148	entg|3667
NM_015299	1.63844	4.34792e-06	0.000391933	1.08718	0.372835	0.737298	1.02756	0.649559	0.883163	A_24_P170763	KHNYN	ref|NM_015299|ens|ENST00000251343|gb|AB002321	Homo sapiens KH and NYN domain containing (KHNYN), mRNA [NM_015299]		chr14:24910286-24910343	entg|23351
NM_139159	1.63724	1.32733e-05	0.000662891	1.10479	0.334646	0.710106	1.22178	0.00735396	0.256401	A_33_P3292028	DPP9	ref|NM_139159|ens|ENST00000357909|ens|ENST00000381797|ens|ENST00000262960	Homo sapiens dipeptidyl-peptidase 9 (DPP9), mRNA [NM_139159]	GO:0004177(aminopeptidase activity)|GO:0005737(cytoplasm)|GO:0005829(cytosol)|GO:0006508(proteolysis)|GO:0008233(peptidase activity)|GO:0008236(serine-type peptidase activity)|GO:0016020(membrane)	chr19:4675303-4675244	entg|91039
NM_178012	1.63526	3.21375e-05	0.00106655	-1.08215	0.304927	0.688847	-1.24149	0.12009	0.510333	A_24_P314477	TUBB2B	ref|NM_178012|ens|ENST00000259818|ens|ENST00000473006|gb|AK289433	Homo sapiens tubulin, beta 2B class IIb (TUBB2B), mRNA [NM_178012]	GO:0000166(nucleotide binding)|GO:0001764(neuron migration)|GO:0003924(GTPase activity)|GO:0005198(structural molecule activity)|GO:0005525(GTP binding)|GO:0005737(cytoplasm)|GO:0005856(cytoskeleton)|GO:0005874(microtubule)|GO:0006457(protein folding)|GO:0007018(microtubule-based movement)|GO:0007067(mitosis)|GO:0030182(neuron differentiation)|GO:0042277(peptide binding)|GO:0044267(cellular prote…	chr6:3224810-3224751	entg|347733
NM_000944	1.63503	2.41309e-05	0.000919129	1.81403	0.000320146	0.0373768	1.36168	0.00439129	0.231392	A_24_P414371	PPP3CA	ref|NM_000944|ref|NM_001130691|ref|NM_001130692|ens|ENST00000394854	Homo sapiens protein phosphatase 3, catalytic subunit, alpha isozyme (PPP3CA), transcript variant 1, mRNA [NM_000944]	GO:0000082(G1/S transition of mitotic cell cycle)|GO:0001975(response to amphetamine)|GO:0004722(protein serine/threonine phosphatase activity)|GO:0004723(calcium-dependent protein serine/threonine phosphatase activity)|GO:0005509(calcium ion binding)|GO:0005515(protein binding)|GO:0005516(calmodulin binding)|GO:0005625(soluble fraction)|GO:0005626(insoluble fraction)|GO:0005634(nucleus)|GO:00057…	chr4:101945353-101945294	entg|5530
NM_006621	1.63456	5.72661e-06	0.000442356	1.25876	0.0417176	0.347407	1.1076	0.0964456	0.475947	A_23_P368126	AHCYL1	ref|NM_006621|ref|NM_001242673|ref|NM_001242675|ref|NM_001242676	Homo sapiens adenosylhomocysteinase-like 1 (AHCYL1), transcript variant 1, mRNA [NM_006621]	GO:0004013(adenosylhomocysteinase activity)|GO:0005783(endoplasmic reticulum)|GO:0006378(mRNA polyadenylation)|GO:0006611(protein export from nucleus)|GO:0006730(one-carbon metabolic process)|GO:0010765(positive regulation of sodium ion transport)|GO:0016787(hydrolase activity)|GO:0031440(regulation of mRNA 3'-end processing)|GO:0032412(regulation of ion transmembrane transporter activity)	chr1:110564765-110564824	entg|10768
NM_012328	1.63355	7.31948e-06	0.000493819	-1.07708	0.53376	0.83127	1.26436	0.0044417	0.231392	A_23_P258944	DNAJB9	ref|NM_012328|ens|ENST00000249356|gb|AY359045|gb|AF083247	Homo sapiens DnaJ (Hsp40) homolog, subfamily B, member 9 (DNAJB9), mRNA [NM_012328]	GO:0005515(protein binding)|GO:0005634(nucleus)|GO:0005730(nucleolus)|GO:0005737(cytoplasm)|GO:0005783(endoplasmic reticulum)|GO:0005789(endoplasmic reticulum membrane)|GO:0006457(protein folding)|GO:0030433(ER-associated protein catabolic process)|GO:0031072(heat shock protein binding)|GO:0051082(unfolded protein binding)|GO:0051787(misfolded protein binding)	chr7:108214515-108214574	entg|4189
NM_001008393	1.63321	4.93519e-06	0.000414251	1.66744	0.000239331	0.0324928	1.42938	0.00120513	0.16742	A_33_P3344243	C4orf46	ref|NM_001008393|ens|ENST00000379205|gb|AK074948|gb|BC094775	Homo sapiens chromosome 4 open reading frame 46 (C4orf46), mRNA [NM_001008393]		chr4:159587916-159587857	entg|201725
AK097101	1.63282	0.000129801	0.00239193	1.29746	0.00686987	0.169057	1.13147	0.104579	0.488932	A_33_P3773195	LOC285762	gb|AK097101|tc|THC2622134	Homo sapiens cDNA FLJ39782 fis, clone SPLEN2002175. [AK097101]		chr6:119773806-119773747	entg|285762
lincRNA:chr2:224569352-224588757_R	1.63278	4.3081e-06	0.000391373	1.3276	0.00328495	0.120511	-1.0898	0.228875	0.626231	A_19_P00319889	lincRNA:chr2:224569352-224588757_R	lincRNA:chr2:224569352-224588757_R	lincRNA:chr2:224569352-224588757 reverse strand		chr2:224569642-224569583
NM_002718	1.63263	4.99293e-06	0.000414251	1.41937	0.000782689	0.0567877	1.34941	0.00885397	0.26591	A_24_P388433	PPP2R3A	ref|NM_002718|ref|NM_181897|ref|NM_001190447|ens|ENST00000264977	Homo sapiens protein phosphatase 2, regulatory subunit B'', alpha (PPP2R3A), transcript variant 1, mRNA [NM_002718]	GO:0000159(protein phosphatase type 2A complex)|GO:0005509(calcium ion binding)|GO:0005515(protein binding)|GO:0006470(protein dephosphorylation)|GO:0008601(protein phosphatase type 2A regulator activity)	chr3:135866561-135866620	entg|5523
NM_152419	1.63213	4.7153e-06	0.00040891	1.10814	0.163415	0.556783	1.05098	0.557265	0.840954	A_23_P112061	HGSNAT	ref|NM_152419|ens|ENST00000458501|ens|ENST00000379644|gb|BC012452	Homo sapiens heparan-alpha-glucosaminide N-acetyltransferase (HGSNAT), mRNA [NM_152419]	GO:0005765(lysosomal membrane)|GO:0007041(lysosomal transport)|GO:0015019(heparan-alpha-glucosaminide N-acetyltransferase activity)|GO:0016020(membrane)|GO:0016021(integral to membrane)|GO:0016746(transferase activity, transferring acyl groups)|GO:0051259(protein oligomerization)	chr8:43056897-43056956	entg|138050
NM_020960	1.63193	8.70763e-06	0.000528079	1.16882	0.059645	0.397212	1.15959	0.0263897	0.328527	A_24_P295379	GPR107	ref|NM_020960|ref|NM_001136557|ref|NM_001136558|ens|ENST00000372406	Homo sapiens G protein-coupled receptor 107 (GPR107), transcript variant 3, mRNA [NM_020960]	GO:0016020(membrane)|GO:0016021(integral to membrane)	chr9:132902156-132902215	entg|57720
NM_014730	1.63177	1.24522e-05	0.000637177	1.38686	0.000770511	0.0564659	1.15389	0.0559942	0.402816	A_24_P304449	MLEC	ref|NM_014730|ens|ENST00000228506|gb|D63486|gb|CR936818	Homo sapiens malectin (MLEC), mRNA [NM_014730]	GO:0005783(endoplasmic reticulum)|GO:0005789(endoplasmic reticulum membrane)|GO:0005975(carbohydrate metabolic process)|GO:0006457(protein folding)|GO:0016020(membrane)|GO:0016021(integral to membrane)|GO:0018279(protein N-linked glycosylation via asparagine)|GO:0030246(carbohydrate binding)|GO:0043687(post-translational protein modification)|GO:0044267(cellular protein metabolic process)	chr12:121138976-121139035	entg|9761
NM_001145028	1.63135	5.12369e-06	0.000421915	1.82657	4.78985e-05	0.013388	-1.10586	0.20091	0.60194	A_33_P3258061	PALM3	ref|NM_001145028|ens|ENST00000340790|gb|BC007663|tc|THC2610963	Homo sapiens paralemmin 3 (PALM3), mRNA [NM_001145028]	GO:0000166(nucleotide binding)|GO:0001960(negative regulation of cytokine-mediated signaling pathway)|GO:0005515(protein binding)|GO:0005524(ATP binding)|GO:0005737(cytoplasm)|GO:0005886(plasma membrane)|GO:0008063(Toll signaling pathway)|GO:0032496(response to lipopolysaccharide)	chr19:14164238-14164179	entg|342979
NM_003111	1.63044	5.57728e-06	0.000441283	1.8363	0.000449353	0.0447428	1.04275	0.559927	0.842382	A_23_P347198	SP3	ref|NM_003111|ref|NM_001172712|ref|NM_001017371|ens|ENST00000465379	Homo sapiens Sp3 transcription factor (SP3), transcript variant 1, mRNA [NM_003111]	GO:0001078(RNA polymerase II core promoter proximal region sequence-specific DNA binding transcription factor activity involved in negative regulation of transcription)|GO:0001503(ossification)|GO:0001779(natural killer cell differentiation)|GO:0001829(trophectodermal cell differentiation)|GO:0001889(liver development)|GO:0001892(embryonic placenta development)|GO:0003677(DNA binding)|GO:0003682(…	chr2:174773350-174773291	entg|6670
NM_024704	1.62989	6.28518e-06	0.000455098	1.23109	0.0388013	0.339531	1.18725	0.0146159	0.29094	A_23_P17503	KIF16B	ref|NM_024704|ref|NM_001199865|ens|ENST00000355755|ens|ENST00000378003	Homo sapiens kinesin family member 16B (KIF16B), transcript variant 2, mRNA [NM_024704]	GO:0000166(nucleotide binding)|GO:0001704(formation of primary germ layer)|GO:0001919(regulation of receptor recycling)|GO:0005524(ATP binding)|GO:0005547(phosphatidylinositol-3,4,5-trisphosphate binding)|GO:0005737(cytoplasm)|GO:0005768(endosome)|GO:0005769(early endosome)|GO:0005856(cytoskeleton)|GO:0005874(microtubule)|GO:0006810(transport)|GO:0006895(Golgi to endosome transport)|GO:0007018(mi…	chr20:16253014-16252955	entg|55614
NM_019072	1.62938	4.92867e-06	0.000414251	1.11677	0.14609	0.535626	-1.02402	0.714926	0.911211	A_33_P3371089	SGTB	ref|NM_019072|ens|ENST00000381007|gb|AK090594|tc|THC2497751	Homo sapiens small glutamine-rich tetratricopeptide repeat (TPR)-containing, beta (SGTB), mRNA [NM_019072]	GO:0005488(binding)	chr5:64961838-64961779	entg|54557
NM_201630	1.62763	5.23804e-06	0.000425567	-1.17693	0.0423324	0.349457	1.15143	0.0921514	0.469585	A_23_P11843	LRRN2	ref|NM_201630|ref|NM_006338|ens|ENST00000367175|ens|ENST00000367177	Homo sapiens leucine rich repeat neuronal 2 (LRRN2), transcript variant 2, mRNA [NM_201630]	GO:0004872(receptor activity)|GO:0007155(cell adhesion)|GO:0007165(signal transduction)|GO:0016020(membrane)|GO:0016021(integral to membrane)	chr1:204586412-204586353	entg|10446
NM_014322	1.62669	9.47489e-06	0.000550403	1.23462	0.0706623	0.420083	1.23811	0.00426968	0.231392	A_23_P74391	OPN3	ref|NM_014322|ens|ENST00000463155|ens|ENST00000469376|ens|ENST00000490673	Homo sapiens opsin 3 (OPN3), mRNA [NM_014322]	GO:0004871(signal transducer activity)|GO:0004872(receptor activity)|GO:0004930(G-protein coupled receptor activity)|GO:0005887(integral to plasma membrane)|GO:0007186(G-protein coupled receptor protein signaling pathway)|GO:0007601(visual perception)|GO:0007602(phototransduction)|GO:0008020(G-protein coupled photoreceptor activity)|GO:0009583(detection of light stimulus)|GO:0009584(detection of …	chr1:241757732-241757673	entg|23596
NM_001080393	1.62538	1.835e-05	0.0007876	1.01038	0.905515	0.973314	1.04179	0.484338	0.803794	A_24_P118196	GXYLT2	ref|NM_001080393|gb|BC127733|tc|THC2531889|tc|THC2540808	Homo sapiens glucoside xylosyltransferase 2 (GXYLT2), mRNA [NM_001080393]	GO:0016020(membrane)|GO:0016021(integral to membrane)|GO:0016266(O-glycan processing)|GO:0016763(transferase activity, transferring pentosyl groups)|GO:0035252(UDP-xylosyltransferase activity)	chr3:73016853-73024169	entg|727936
NM_021955	1.62505	4.57767e-06	0.000402139	1.80936	2.5325e-05	0.00945519	-1.01054	0.865169	0.964643	A_23_P123096	GNGT1	ref|NM_021955|ens|ENST00000429473|ens|ENST00000248572|gb|AF493869	Homo sapiens guanine nucleotide binding protein (G protein), gamma transducing activity polypeptide 1 (GNGT1), mRNA [NM_021955]	GO:0003924(GTPase activity)|GO:0004871(signal transducer activity)|GO:0005834(heterotrimeric G-protein complex)|GO:0005886(plasma membrane)|GO:0006184(GTP catabolic process)|GO:0007165(signal transduction)|GO:0007186(G-protein coupled receptor protein signaling pathway)|GO:0007268(synaptic transmission)|GO:0007602(phototransduction)|GO:0008104(protein localization)|GO:0010659(cardiac muscle cell …	chr7:93536149-93540155	entg|2792
NM_001130159	1.62412	1.09937e-05	0.000585493	1.39349	0.00111521	0.0702483	-1.05408	0.53147	0.827066	A_33_P3230011	STOX1	ref|NM_001130159|ens|ENST00000399165|gb|AY842015|gb|BC140011	Homo sapiens storkhead box 1 (STOX1), transcript variant 3, mRNA [NM_001130159]	GO:0003677(DNA binding)|GO:0005634(nucleus)|GO:0005730(nucleolus)|GO:0005737(cytoplasm)	chr10:70644155-70644214	entg|219736
NM_024701	1.62157	8.17506e-06	0.000519649	-1.03984	0.764227	0.926611	1.10816	0.157042	0.557307	A_24_P278299	ASB13	ref|NM_024701|ref|NR_037164|ref|NR_024581|ens|ENST00000459912	Homo sapiens ankyrin repeat and SOCS box containing 13 (ASB13), transcript variant 1, mRNA [NM_024701]	GO:0005515(protein binding)|GO:0035556(intracellular signal transduction)	chr10:5681088-5681029	entg|79754
NM_003430	1.61837	8.62319e-06	0.000527427	1.31819	0.00287023	0.114542	1.0574	0.579613	0.851631	A_33_P3217230	ZNF91	ref|NM_003430|ens|ENST00000300619|tc|THC2534485	Homo sapiens zinc finger protein 91 (ZNF91), mRNA [NM_003430]	GO:0003677(DNA binding)|GO:0003700(sequence-specific DNA binding transcription factor activity)|GO:0005622(intracellular)|GO:0005634(nucleus)|GO:0006355(regulation of transcription, DNA-dependent)|GO:0008270(zinc ion binding)|GO:0046872(metal ion binding)	chr19:23540740-23540681	entg|7644
NM_001136195	1.61829	6.05118e-06	0.000451254	1.47607	0.000614967	0.0515459	1.26307	0.00320152	0.215073	A_33_P3423300	TNPO2	ref|NM_001136195|ref|NM_001136196|ref|NM_013433|ens|ENST00000536114	Homo sapiens transportin 2 (TNPO2), transcript variant 3, mRNA [NM_001136195]	GO:0005488(binding)|GO:0005634(nucleus)|GO:0005737(cytoplasm)|GO:0006886(intracellular protein transport)|GO:0008139(nuclear localization sequence binding)|GO:0008565(protein transporter activity)	chr19:12810076-12810017	entg|30000
NM_147189	1.61736	5.10793e-06	0.000421915	1.38625	0.00339022	0.122545	1.09661	0.158707	0.558296	A_33_P3330443	FAM110B	ref|NM_147189|gb|AK023658|tc|THC2647591	Homo sapiens family with sequence similarity 110, member B (FAM110B), mRNA [NM_147189]	GO:0005634(nucleus)|GO:0005737(cytoplasm)|GO:0005739(mitochondrion)|GO:0005815(microtubule organizing center)|GO:0005856(cytoskeleton)	chr8:59062206-59062265	entg|90362
NM_021259	1.61655	6.05612e-06	0.000451254	1.2434	0.0118175	0.212151	1.24677	0.0103168	0.272237	A_23_P140907	TMEM8A	ref|NM_021259|ens|ENST00000382942|ens|ENST00000431232|gb|DQ892035	Homo sapiens transmembrane protein 8A (TMEM8A), mRNA [NM_021259]	GO:0003674(molecular_function)|GO:0005887(integral to plasma membrane)|GO:0007155(cell adhesion)|GO:0008150(biological_process)|GO:0016020(membrane)	chr16:422210-422151	entg|58986
NM_003834	1.61584	8.95981e-06	0.000535229	1.12666	0.107892	0.481301	1.12688	0.116156	0.50525	A_23_P118122	RGS11	ref|NM_003834|ref|NM_183337|ens|ENST00000477143|ens|ENST00000397770	Homo sapiens regulator of G-protein signaling 11 (RGS11), transcript variant 2, mRNA [NM_003834]	GO:0004871(signal transducer activity)|GO:0005096(GTPase activator activity)|GO:0005737(cytoplasm)|GO:0005834(heterotrimeric G-protein complex)|GO:0005886(plasma membrane)|GO:0007186(G-protein coupled receptor protein signaling pathway)|GO:0008277(regulation of G-protein coupled receptor protein signaling pathway)|GO:0009968(negative regulation of signal transduction)|GO:0035556(intracellular sig…	chr16:318383-318324	entg|8786
NM_003809	1.61576	2.09357e-05	0.000851735	1.31196	0.00382303	0.13125	-1.06027	0.333239	0.708991	A_24_P245298	TNFSF12	ref|NM_003809|ref|NR_037146|ens|ENST00000322272|ens|ENST00000293825	Homo sapiens tumor necrosis factor (ligand) superfamily, member 12 (TNFSF12), transcript variant 1, mRNA [NM_003809]	GO:0001938(positive regulation of endothelial cell proliferation)|GO:0005102(receptor binding)|GO:0005125(cytokine activity)|GO:0005164(tumor necrosis factor receptor binding)|GO:0005515(protein binding)|GO:0005576(extracellular region)|GO:0005615(extracellular space)|GO:0005886(plasma membrane)|GO:0005887(integral to plasma membrane)|GO:0006915(apoptosis)|GO:0006917(induction of apoptosis)|GO:00…	chr17:7461108-7461167	entg|8742
NM_022131	1.61476	5.3864e-06	0.0004319	-1.0549	0.574236	0.849862	1.05545	0.39405	0.749186	A_23_P212608	CLSTN2	ref|NM_022131|ens|ENST00000458420|gb|AJ278018|gb|AK096818	Homo sapiens calsyntenin 2 (CLSTN2), mRNA [NM_022131]	GO:0000139(Golgi membrane)|GO:0005509(calcium ion binding)|GO:0005783(endoplasmic reticulum)|GO:0005789(endoplasmic reticulum membrane)|GO:0005794(Golgi apparatus)|GO:0005886(plasma membrane)|GO:0007155(cell adhesion)|GO:0007156(homophilic cell adhesion)|GO:0016021(integral to membrane)|GO:0045211(postsynaptic membrane)	chr3:140286379-140286438	entg|64084
NM_194317	1.61396	0.000140457	0.00249384	1.06578	0.40219	0.755795	-1.04638	0.555839	0.839934	A_24_P37253	LYPD6	ref|NM_194317|ref|NM_001195685|ens|ENST00000409381|ens|ENST00000334166	Homo sapiens LY6/PLAUR domain containing 6 (LYPD6), transcript variant 2, mRNA [NM_194317]	GO:0005576(extracellular region)	chr2:150329943-150330002	entg|130574
NM_006790	1.61395	9.07435e-06	0.000539375	1.12301	0.105692	0.478491	-1.01414	0.808965	0.945579	A_23_P110764	MYOT	ref|NM_006790|ref|NM_001135940|ens|ENST00000421631|ens|ENST00000508938	Homo sapiens myotilin (MYOT), transcript variant 1, mRNA [NM_006790]	GO:0003779(actin binding)|GO:0005515(protein binding)|GO:0005737(cytoplasm)|GO:0006936(muscle contraction)|GO:0008307(structural constituent of muscle)|GO:0015629(actin cytoskeleton)|GO:0030018(Z disc)|GO:0042383(sarcolemma)	chr5:137223008-137223067	entg|9499
NM_198129	1.6126	5.68482e-06	0.000442356	1.56627	0.000462896	0.044942	1.06228	0.363233	0.728624	A_23_P89780	LAMA3	ref|NM_198129|ref|NM_001127717|ref|NM_000227|ref|NM_001127718	Homo sapiens laminin, alpha 3 (LAMA3), transcript variant 1, mRNA [NM_198129]	GO:0005102(receptor binding)|GO:0005198(structural molecule activity)|GO:0005576(extracellular region)|GO:0005604(basement membrane)|GO:0005606(laminin-1 complex)|GO:0005610(laminin-5 complex)|GO:0008544(epidermis development)|GO:0030155(regulation of cell adhesion)|GO:0030334(regulation of cell migration)|GO:0031581(hemidesmosome assembly)|GO:0034329(cell junction assembly)|GO:0045995(regulation…	chr18:21534735-21534794	entg|3909
NM_021785	1.61251	1.08513e-05	0.000585087	1.02806	0.793468	0.938591	1.15747	0.246937	0.641635	A_23_P254165	RAI2	ref|NM_021785|ref|NM_001172743|ref|NM_001172739|ref|NM_001172732	Homo sapiens retinoic acid induced 2 (RAI2), transcript variant 2, mRNA [NM_021785]	GO:0003674(molecular_function)|GO:0005515(protein binding)|GO:0005575(cellular_component)|GO:0009790(embryo development)	chrX:17818437-17818378	entg|10742
NM_020775	1.61232	6.35928e-06	0.000457245	1.2146	0.0221397	0.272204	-1.02364	0.754092	0.926686	A_33_P3256793	KIAA1324	ref|NM_020775|ens|ENST00000369938|ens|ENST00000369939|ens|ENST00000527996	Homo sapiens KIAA1324 (KIAA1324), mRNA [NM_020775]	GO:0003674(molecular_function)|GO:0005764(lysosome)|GO:0005770(late endosome)|GO:0005802(trans-Golgi network)|GO:0005887(integral to plasma membrane)|GO:0016020(membrane)|GO:0016236(macroautophagy)|GO:0042981(regulation of apoptosis)|GO:0044090(positive regulation of vacuole organization)|GO:2000786(positive regulation of autophagic vacuole assembly)	chr1:109745792-109745851	entg|57535
NM_006207	1.6116	9.17466e-05	0.00194579	1.31312	0.0210411	0.268116	-1.0201	0.737422	0.920019	A_23_P60146	PDGFRL	ref|NM_006207|ens|ENST00000251630|ens|ENST00000398074|ens|ENST00000541323	Homo sapiens platelet-derived growth factor receptor-like (PDGFRL), mRNA [NM_006207]	GO:0004992(platelet activating factor receptor activity)|GO:0005019(platelet-derived growth factor beta-receptor activity)|GO:0005575(cellular_component)|GO:0005576(extracellular region)|GO:0008150(biological_process)|GO:0035791(platelet-derived growth factor receptor-beta signaling pathway)	chr8:17500476-17500535	entg|5157
NM_006038	1.60932	7.92109e-06	0.000512517	1.31006	0.00423717	0.137268	1.35387	0.000606326	0.140563	A_23_P210554	SPATA2	ref|NM_006038|ref|NM_001135773|ens|ENST00000422556|ens|ENST00000289431	Homo sapiens spermatogenesis associated 2 (SPATA2), transcript variant 1, mRNA [NM_006038]	GO:0003674(molecular_function)|GO:0005634(nucleus)|GO:0005737(cytoplasm)|GO:0007275(multicellular organismal development)|GO:0007283(spermatogenesis)|GO:0030154(cell differentiation)	chr20:48520440-48520381	entg|9825
NM_021213	1.60913	9.33798e-06	0.000547246	1.66987	9.66198e-05	0.0189238	1.24998	0.00301638	0.211761	A_23_P4041	PCTP	ref|NM_021213|ref|NM_001102402|ens|ENST00000417982|ens|ENST00000268896	Homo sapiens phosphatidylcholine transfer protein (PCTP), transcript variant 1, mRNA [NM_021213]	GO:0005737(cytoplasm)|GO:0005829(cytosol)|GO:0006810(transport)|GO:0006869(lipid transport)|GO:0008203(cholesterol metabolic process)|GO:0008289(lipid binding)|GO:0008525(phosphatidylcholine transmembrane transporter activity)|GO:0015914(phospholipid transport)|GO:0031210(phosphatidylcholine binding)	chr17:53854622-53854681	entg|58488
BC007236	1.60784	7.09049e-06	0.000487788	1.32147	0.00180892	0.0925629	1.02949	0.642819	0.880024	A_19_P00316344	Q8E8P5	gb|BC007236|tc|THC2637826|linc|TCONS_00016505	Q8E8P5_SHEON (Q8E8P5) Polysaccharide deacetylase family protein, partial (5%) [THC2637826]		chr9:138999681-138999622
NM_013427	1.60623	4.60671e-05	0.00132505	1.12795	0.212261	0.61003	1.02942	0.614625	0.867308	A_23_P217428	ARHGAP6	ref|NM_013427|ref|NM_013423|ens|ENST00000489330|ens|ENST00000495242	Homo sapiens Rho GTPase activating protein 6 (ARHGAP6), transcript variant 1, mRNA [NM_013427]	GO:0005070(SH3/SH2 adaptor activity)|GO:0005096(GTPase activator activity)|GO:0005100(Rho GTPase activator activity)|GO:0005622(intracellular)|GO:0005737(cytoplasm)|GO:0005829(cytosol)|GO:0005884(actin filament)|GO:0007015(actin filament organization)|GO:0007165(signal transduction)|GO:0007202(activation of phospholipase C activity)|GO:0007264(small GTPase mediated signal transduction)|GO:0007266…	chrX:11155690-11155663	entg|395
NM_003355	1.60594	6.23782e-06	0.000454887	-1.17469	0.0860396	0.443653	-1.07264	0.283632	0.671143	A_23_P47704	UCP2	ref|NM_003355|ens|ENST00000310473|gb|U76367|gb|AB590212	Homo sapiens uncoupling protein 2 (mitochondrial, proton carrier) (UCP2), nuclear gene encoding mitochondrial protein, mRNA [NM_003355]	GO:0000303(response to superoxide)|GO:0001666(response to hypoxia)|GO:0005488(binding)|GO:0005739(mitochondrion)|GO:0005743(mitochondrial inner membrane)|GO:0006810(transport)|GO:0006820(anion transport)|GO:0006839(mitochondrial transport)|GO:0008509(anion transmembrane transporter activity)|GO:0009749(response to glucose stimulus)|GO:0015992(proton transport)|GO:0016020(membrane)|GO:0016021(inte…	chr11:73686141-73686082	entg|7351
lincRNA:chr8:141532461-141536259_R	1.60576	7.55991e-05	0.00173694	1.4122	0.000506149	0.0466422	1.18112	0.0159638	0.297057	A_19_P00317929	lincRNA:chr8:141532461-141536259_R	lincRNA:chr8:141532461-141536259_R	lincRNA:chr8:141532461-141536259 reverse strand		chr8:141533585-141533526
NM_001242758	1.6053	1.21518e-05	0.00062578	1.01432	0.899217	0.971347	1.28241	0.00638791	0.249821	A_33_P3237574	HLA-A	ref|NM_001242758|ref|NM_002116|ens|ENST00000355767|ens|ENST00000547112	Homo sapiens major histocompatibility complex, class I, A (HLA-A), transcript variant 2, mRNA [NM_001242758]	GO:0000139(Golgi membrane)|GO:0002474(antigen processing and presentation of peptide antigen via MHC class I)|GO:0005515(protein binding)|GO:0005886(plasma membrane)|GO:0005887(integral to plasma membrane)|GO:0006955(immune response)|GO:0012507(ER to Golgi transport vesicle membrane)|GO:0016020(membrane)|GO:0016021(integral to membrane)|GO:0016032(viral reproduction)|GO:0019221(cytokine-mediated …	chr6:29910343-29910402	entg|3105
NM_138962	1.60524	8.82434e-06	0.0005289	1.1795	0.0481034	0.366357	1.13161	0.0571935	0.405205	A_23_P44195	MSI2	ref|NM_138962|ens|ENST00000284073|ens|ENST00000416426|ens|ENST00000442934	Homo sapiens musashi homolog 2 (Drosophila) (MSI2), transcript variant 1, mRNA [NM_138962]	GO:0000166(nucleotide binding)|GO:0003727(single-stranded RNA binding)|GO:0005737(cytoplasm)|GO:0005844(polysome)|GO:0008266(poly(U) RNA binding)|GO:0048864(stem cell development)	chr17:55757022-55757081	entg|124540
NM_198207	1.60502	6.6112e-06	0.000467374	1.05742	0.463056	0.792499	-1.05978	0.601342	0.86196	A_33_P3408320	CERS1	ref|NM_198207|ens|ENST00000429504|ens|ENST00000542296|gb|BC032615	Homo sapiens ceramide synthase 1 (CERS1), transcript variant 2, mRNA [NM_198207]	GO:0000139(Golgi membrane)|GO:0003674(molecular_function)|GO:0005783(endoplasmic reticulum)|GO:0005789(endoplasmic reticulum membrane)|GO:0005792(microsome)|GO:0005794(Golgi apparatus)|GO:0006665(sphingolipid metabolic process)|GO:0008610(lipid biosynthetic process)|GO:0016020(membrane)|GO:0016021(integral to membrane)|GO:0046513(ceramide biosynthetic process)|GO:0050291(sphingosine N-acyltransfe…	chr19:18988778-18988719	entg|10715
NM_013450	1.60458	7.93677e-06	0.000512558	1.45244	0.000294895	0.0357011	1.25561	0.0055653	0.237242	A_23_P120048	BAZ2B	ref|NM_013450|ens|ENST00000392783|ens|ENST00000355831|ens|ENST00000343439	Homo sapiens bromodomain adjacent to zinc finger domain, 2B (BAZ2B), mRNA [NM_013450]	GO:0003677(DNA binding)|GO:0005515(protein binding)|GO:0005634(nucleus)|GO:0006351(transcription, DNA-dependent)|GO:0006355(regulation of transcription, DNA-dependent)|GO:0008270(zinc ion binding)|GO:0046872(metal ion binding)	chr2:160175985-160175926	entg|29994
NM_153712	1.60347	2.66883e-05	0.000966725	1.24003	0.0114868	0.209275	1.01068	0.870647	0.966544	A_33_P3427102	TTL	ref|NM_153712|ens|ENST00000460450|ens|ENST00000233336|gb|BX649144	Homo sapiens tubulin tyrosine ligase (TTL), mRNA [NM_153712]	GO:0000166(nucleotide binding)|GO:0000226(microtubule cytoskeleton organization)|GO:0004835(tubulin-tyrosine ligase activity)|GO:0005524(ATP binding)|GO:0006464(protein modification process)|GO:0016874(ligase activity)|GO:0030516(regulation of axon extension)	chr2:113289845-113289904	entg|150465
NM_001552	1.60337	5.06529e-05	0.00140085	1.08243	0.277629	0.667839	-1.12922	0.342424	0.715095	A_24_P382187	IGFBP4	ref|NM_001552|ens|ENST00000269593|gb|M62403|gb|BC016041	Homo sapiens insulin-like growth factor binding protein 4 (IGFBP4), mRNA [NM_001552]	GO:0001501(skeletal system development)|GO:0001558(regulation of cell growth)|GO:0005520(insulin-like growth factor binding)|GO:0005576(extracellular region)|GO:0005615(extracellular space)|GO:0006259(DNA metabolic process)|GO:0006954(inflammatory response)|GO:0007165(signal transduction)|GO:0008283(cell proliferation)	chr17:38613308-38613367	entg|3487
A_33_P3346526	1.6032	6.46676e-05	0.00159081	1.34105	0.00296313	0.115189	1.02899	0.62581	0.872536	A_33_P3346526	A_33_P3346526		Unknown		chr4:049564457-049564516
NM_012259	1.60263	7.77714e-06	0.000511465	1.34011	0.00734142	0.173086	-1.06256	0.419233	0.764702	A_24_P363408	HEY2	ref|NM_012259|ens|ENST00000368364|ens|ENST00000368365|gb|AJ249545	Homo sapiens hairy/enhancer-of-split related with YRPW motif 2 (HEY2), mRNA [NM_012259]	GO:0000122(negative regulation of transcription from RNA polymerase II promoter)|GO:0000983(RNA polymerase II core promoter sequence-specific DNA binding transcription factor activity)|GO:0000988(protein binding transcription factor activity)|GO:0001102(RNA polymerase II activating transcription factor binding)|GO:0001570(vasculogenesis)|GO:0003208(cardiac ventricle morphogenesis)|GO:0003677(DNA …	chr6:126082004-126082063	entg|23493
NM_001885	1.60234	8.44504e-06	0.000523488	2.07475	8.4572e-06	0.00618618	-1.04888	0.649284	0.883007	A_24_P206776	CRYAB	ref|NM_001885|ens|ENST00000527899|ens|ENST00000531198|ens|ENST00000227251	Homo sapiens crystallin, alpha B (CRYAB), mRNA [NM_001885]	GO:0005212(structural constituent of eye lens)|GO:0005515(protein binding)|GO:0005634(nucleus)|GO:0005737(cytoplasm)|GO:0006457(protein folding)|GO:0006916(anti-apoptosis)|GO:0006936(muscle contraction)|GO:0032387(negative regulation of intracellular transport)|GO:0042803(protein homodimerization activity)|GO:0051082(unfolded protein binding)|GO:0051260(protein homooligomerization)	chr11:111779635-111779576	entg|1410
NM_018448	1.6022	5.37528e-06	0.0004319	1.56751	0.000242752	0.0325573	1.32923	0.0010099	0.160566	A_24_P47681	CAND1	ref|NM_018448|ens|ENST00000540047|gb|AL136810|gb|AK129780	Homo sapiens cullin-associated and neddylation-dissociated 1 (CAND1), mRNA [NM_018448]	GO:0000151(ubiquitin ligase complex)|GO:0005515(protein binding)|GO:0005634(nucleus)|GO:0006355(regulation of transcription, DNA-dependent)|GO:0016567(protein ubiquitination)|GO:0030154(cell differentiation)|GO:0043086(negative regulation of catalytic activity)	chr12:67707497-67707556	entg|55832
NM_000097	1.60176	4.59225e-05	0.00132418	1.95534	6.07592e-05	0.0150188	-1.01132	0.859763	0.962507	A_33_P3301025	CPOX	ref|NM_000097|ens|ENST00000264193|gb|Z28409|gb|BC023554	Homo sapiens coproporphyrinogen oxidase (CPOX), mRNA [NM_000097]	GO:0004109(coproporphyrinogen oxidase activity)|GO:0005737(cytoplasm)|GO:0005739(mitochondrion)|GO:0005743(mitochondrial inner membrane)|GO:0005758(mitochondrial intermembrane space)|GO:0006778(porphyrin metabolic process)|GO:0006782(protoporphyrinogen IX biosynthetic process)|GO:0006783(heme biosynthetic process)|GO:0010039(response to iron ion)|GO:0010288(response to lead ion)|GO:0016491(oxidor…	chr3:98298372-98298313	entg|1371
NM_018407	1.6016	5.74517e-06	0.000442777	1.04941	0.466087	0.793877	1.02931	0.635982	0.876645	A_24_P180680	LAPTM4B	ref|NM_018407|ens|ENST00000378722|ens|ENST00000445593|gb|AK075326	Homo sapiens lysosomal protein transmembrane 4 beta (LAPTM4B), mRNA [NM_018407]	GO:0005515(protein binding)|GO:0006810(transport)|GO:0012505(endomembrane system)|GO:0016020(membrane)|GO:0016021(integral to membrane)	chr8:98864581-98864640	entg|55353
NM_020240	1.6016	7.71122e-06	0.000510833	1.64084	0.00247023	0.106672	1.96764	2.73956e-06	0.0245478	A_24_P409042	CDC42SE2	ref|NM_020240|ref|NM_001038702|ens|ENST00000505065|ens|ENST00000395246	Homo sapiens CDC42 small effector 2 (CDC42SE2), transcript variant 1, mRNA [NM_020240]	GO:0001891(phagocytic cup)|GO:0005198(structural molecule activity)|GO:0005515(protein binding)|GO:0005634(nucleus)|GO:0005730(nucleolus)|GO:0005737(cytoplasm)|GO:0005856(cytoskeleton)|GO:0005886(plasma membrane)|GO:0006909(phagocytosis)|GO:0008360(regulation of cell shape)|GO:0009966(regulation of signal transduction)|GO:0042995(cell projection)|GO:0043231(intracellular membrane-bounded organell…	chr5:130730020-130730079	entg|56990
NM_022802	1.60098	1.52339e-05	0.00070819	1.5425	8.98165e-05	0.0185029	1.09215	0.155437	0.556108	A_23_P63897	CTBP2	ref|NM_022802|ref|NM_001083914|ref|NM_001329|ens|ENST00000337195	Homo sapiens C-terminal binding protein 2 (CTBP2), transcript variant 2, mRNA [NM_022802]	GO:0005515(protein binding)|GO:0005634(nucleus)|GO:0008285(negative regulation of cell proliferation)|GO:0016491(oxidoreductase activity)|GO:0016616(oxidoreductase activity, acting on the CH-OH group of donors, NAD or NADP as acceptor)|GO:0017053(transcriptional repressor complex)|GO:0019079(viral genome replication)|GO:0030054(cell junction)|GO:0030154(cell differentiation)|GO:0045202(synapse)|G…	chr10:126677529-126677470	entg|1488
NM_001231	1.60074	3.20418e-05	0.00106633	1.52012	0.000253979	0.033223	1.08345	0.208452	0.609316	A_23_P173	CASQ1	ref|NM_001231|ens|ENST00000368079|ens|ENST00000441151|ens|ENST00000368078	Homo sapiens calsequestrin 1 (fast-twitch, skeletal muscle) (CASQ1), nuclear gene encoding mitochondrial protein, mRNA [NM_001231]	GO:0005509(calcium ion binding)|GO:0005737(cytoplasm)|GO:0005739(mitochondrion)|GO:0005759(mitochondrial matrix)|GO:0005783(endoplasmic reticulum)|GO:0005790(smooth endoplasmic reticulum)|GO:0005792(microsome)|GO:0005794(Golgi apparatus)|GO:0007029(endoplasmic reticulum organization)|GO:0007519(skeletal muscle tissue development)|GO:0009408(response to heat)|GO:0010033(response to organic substan…	chr1:160171421-160171480	entg|844
NM_007333	1.60073	0.000126132	0.00234847	1.2658	0.0292478	0.301843	1.10957	0.156547	0.557146	A_23_P128281	KLRC3	ref|NM_007333|ref|NM_002261|ref|NM_002260|ref|NM_213658	Homo sapiens killer cell lectin-like receptor subfamily C, member 3 (KLRC3), transcript variant 2, mRNA [NM_007333]	GO:0004872(receptor activity)|GO:0004888(transmembrane receptor activity)|GO:0005488(binding)|GO:0005529(sugar binding)|GO:0006968(cellular defense response)|GO:0016020(membrane)|GO:0016021(integral to membrane)	chr12:10569289-10568358	entg|3823
NM_001143819	1.60052	7.40001e-06	0.000495759	-1.05323	0.530767	0.829066	-1.00713	0.907302	0.975984	A_23_P218086	TPCN1	ref|NM_001143819|ref|NM_017901|ens|ENST00000541517|ens|ENST00000550785	Homo sapiens two pore segment channel 1 (TPCN1), transcript variant 1, mRNA [NM_001143819]	GO:0005244(voltage-gated ion channel activity)|GO:0005262(calcium channel activity)|GO:0005765(lysosomal membrane)|GO:0005768(endosome)|GO:0006811(ion transport)|GO:0010008(endosome membrane)|GO:0016020(membrane)|GO:0016021(integral to membrane)|GO:0055085(transmembrane transport)|GO:0072345(NAADP-sensitive calcium-release channel activity)	chr12:113736326-113736385	entg|53373
NM_002773	1.59938	5.93464e-06	0.000449629	1.31726	0.00253451	0.108066	1.1574	0.0425568	0.376808	A_33_P3329088	PRSS8	ref|NM_002773|ens|ENST00000317508|gb|BC001462|gb|L41351	Homo sapiens protease, serine, 8 (PRSS8), mRNA [NM_002773]	GO:0004252(serine-type endopeptidase activity)|GO:0005576(extracellular region)|GO:0005615(extracellular space)|GO:0005886(plasma membrane)|GO:0006508(proteolysis)|GO:0008233(peptidase activity)|GO:0008236(serine-type peptidase activity)|GO:0016021(integral to membrane)|GO:0017080(sodium channel regulator activity)|GO:0042493(response to drug)|GO:0043434(response to peptide hormone stimulus)|GO:0…	chr16:31142813-31142754	entg|5652
NM_033116	1.59854	6.70627e-06	0.000470438	1.0894	0.260554	0.652467	1.12418	0.0959466	0.475376	A_24_P347480	NEK9	ref|NM_033116|ens|ENST00000238616|ens|ENST00000557026|ens|ENST00000555405	Homo sapiens NIMA (never in mitosis gene a)- related kinase 9 (NEK9), mRNA [NM_033116]	GO:0000166(nucleotide binding)|GO:0004674(protein serine/threonine kinase activity)|GO:0005515(protein binding)|GO:0005524(ATP binding)|GO:0005634(nucleus)|GO:0005737(cytoplasm)|GO:0005739(mitochondrion)|GO:0007049(cell cycle)|GO:0007067(mitosis)|GO:0019901(protein kinase binding)|GO:0046872(metal ion binding)|GO:0051301(cell division)	chr14:75548984-75548925	entg|91754
NM_145686	1.59818	7.84263e-06	0.000512069	1.18904	0.0484056	0.367264	1.10915	0.103984	0.488209	A_23_P90804	MAP4K4	ref|NM_145686|ref|NM_001242560|ref|NM_004834|ref|NM_001242559	Homo sapiens mitogen-activated protein kinase kinase kinase kinase 4 (MAP4K4), transcript variant 2, mRNA [NM_145686]	GO:0000166(nucleotide binding)|GO:0004674(protein serine/threonine kinase activity)|GO:0005083(small GTPase regulator activity)|GO:0005515(protein binding)|GO:0005524(ATP binding)|GO:0005737(cytoplasm)|GO:0006468(protein phosphorylation)|GO:0006950(response to stress)|GO:0007243(intracellular protein kinase cascade)|GO:0046328(regulation of JNK cascade)	chr2:102510718-102510777	entg|9448
ENST00000515542	1.59808	9.61845e-06	0.00055071	1.47891	0.000641198	0.0523524	-1.00731	0.913945	0.977616	A_33_P3464900	ENST00000515542	ens|ENST00000515542|gb|BC007984|tc|THC2685241	Homo sapiens hypothetical protein MGC2848, mRNA (cDNA clone IMAGE:2967248), partial cds. [BC007984]		chr3:133148190-133148131
NM_006135	1.59769	5.52707e-06	0.000439121	1.23562	0.00984894	0.196332	1.21984	0.00857313	0.264485	A_24_P310894	CAPZA1	ref|NM_006135|ens|ENST00000263168|gb|AJ227918|gb|U56637	Homo sapiens capping protein (actin filament) muscle Z-line, alpha 1 (CAPZA1), mRNA [NM_006135]	GO:0003779(actin binding)|GO:0005576(extracellular region)|GO:0005737(cytoplasm)|GO:0005829(cytosol)|GO:0005856(cytoskeleton)|GO:0006461(protein complex assembly)|GO:0006928(cellular component movement)|GO:0007596(blood coagulation)|GO:0008290(F-actin capping protein complex)|GO:0015629(actin cytoskeleton)|GO:0030036(actin cytoskeleton organization)|GO:0045087(innate immune response)|GO:0051693(a…	chr1:113214149-113214208	entg|829
NM_021073	1.59743	7.27652e-06	0.000493819	1.28038	0.0072269	0.171882	1.04124	0.494989	0.808927	A_23_P19723	BMP5	ref|NM_021073|ens|ENST00000446683|gb|AB527577|gb|AK291559	Homo sapiens bone morphogenetic protein 5 (BMP5), mRNA [NM_021073]	GO:0001501(skeletal system development)|GO:0001503(ossification)|GO:0005125(cytokine activity)|GO:0005575(cellular_component)|GO:0005576(extracellular region)|GO:0005615(extracellular space)|GO:0007389(pattern specification process)|GO:0008083(growth factor activity)|GO:0030154(cell differentiation)|GO:0030539(male genitalia development)|GO:0031988(membrane-bounded vesicle)|GO:0040007(growth)|GO:…	chr6:55620460-55620401	entg|653
NM_014048	1.59741	6.1094e-06	0.000451254	1.34065	0.001343	0.0794321	1.14494	0.040063	0.371639	A_23_P54556	MKL2	ref|NM_014048|ens|ENST00000318282|gb|AB033069|gb|AK056385	Homo sapiens MKL/myocardin-like 2 (MKL2), mRNA [NM_014048]	GO:0003676(nucleic acid binding)|GO:0003713(transcription coactivator activity)|GO:0005515(protein binding)|GO:0005634(nucleus)|GO:0006355(regulation of transcription, DNA-dependent)|GO:0007275(multicellular organismal development)|GO:0007517(muscle organ development)|GO:0030154(cell differentiation)|GO:0045844(positive regulation of striated muscle tissue development)|GO:0045944(positive regulat…	chr16:14360546-14360605	entg|57496
NM_139211	1.59715	2.55574e-05	0.000946309	3.14339	2.52257e-06	0.0037881	1.07886	0.408052	0.757581	A_23_P254507	HOPX	ref|NM_139211|ref|NM_001145460|ref|NM_032495|ref|NM_139212	Homo sapiens HOP homeobox (HOPX), transcript variant 2, mRNA [NM_139211]	GO:0001829(trophectodermal cell differentiation)|GO:0003700(sequence-specific DNA binding transcription factor activity)|GO:0005634(nucleus)|GO:0007275(multicellular organismal development)|GO:0043565(sequence-specific DNA binding)|GO:0045596(negative regulation of cell differentiation)	chr4:57514502-57514443	entg|84525
NM_000289	1.59653	7.15375e-06	0.000489785	1.32394	0.00475079	0.143672	1.11522	0.0905083	0.466963	A_24_P98914	PFKM	ref|NM_000289|ref|NM_001166686|ref|NM_001166688|ref|NM_001166687	Homo sapiens phosphofructokinase, muscle (PFKM), transcript variant 4, mRNA [NM_000289]	GO:0000166(nucleotide binding)|GO:0003872(6-phosphofructokinase activity)|GO:0005515(protein binding)|GO:0005524(ATP binding)|GO:0005529(sugar binding)|GO:0005625(soluble fraction)|GO:0005737(cytoplasm)|GO:0005829(cytosol)|GO:0005945(6-phosphofructokinase complex)|GO:0005975(carbohydrate metabolic process)|GO:0006002(fructose 6-phosphate metabolic process)|GO:0006006(glucose metabolic process)|GO…	chr12:48539724-48539783	entg|5213
NM_017831	1.59646	6.09862e-05	0.00154588	1.02415	0.79671	0.939753	1.02587	0.689096	0.901013	A_33_P3257993	RNF125	ref|NM_017831|ens|ENST00000217740|tc|THC2720395|tc|THC2764874	Homo sapiens ring finger protein 125 (RNF125), mRNA [NM_017831]	GO:0005622(intracellular)|GO:0008270(zinc ion binding)|GO:0016874(ligase activity)|GO:0032480(negative regulation of type I interferon production)|GO:0045087(innate immune response)|GO:0046872(metal ion binding)	chr18:29652911-29652970	entg|54941
NR_039985	1.5948	0.000223717	0.0032151	1.19048	0.0322516	0.315029	-1.09342	0.152723	0.553248	A_33_P3257518	FLJ22447	ref|NR_039985|ens|ENST00000556569|tc|THC2498374	Homo sapiens uncharacterized LOC400221 (FLJ22447), non-coding RNA [NR_039985]		chr14:62121233-62121292	entg|400221
NM_003505	1.59379	3.55995e-05	0.00114735	1.30364	0.0335625	0.320188	-1.02552	0.659579	0.88795	A_24_P38276	FZD1	ref|NM_003505|ens|ENST00000287934|gb|BC017719|gb|AL049994	Homo sapiens frizzled family receptor 1 (FZD1), mRNA [NM_003505]	GO:0001934(positive regulation of protein phosphorylation)|GO:0001944(vasculature development)|GO:0003151(outflow tract morphogenesis)|GO:0004871(signal transducer activity)|GO:0004872(receptor activity)|GO:0004930(G-protein coupled receptor activity)|GO:0005102(receptor binding)|GO:0005515(protein binding)|GO:0005737(cytoplasm)|GO:0005886(plasma membrane)|GO:0007199(G-protein signaling, coupled …	chr7:90897840-90897899	entg|8321
NM_020210	1.59323	6.71534e-06	0.000470438	1.11311	0.187628	0.583515	1.11082	0.0913001	0.468255	A_33_P3412016	SEMA4B	ref|NM_020210|ref|NM_198925|ens|ENST00000379122|ens|ENST00000332496	Homo sapiens sema domain, immunoglobulin domain (Ig), transmembrane domain (TM) and short cytoplasmic domain, (semaphorin) 4B (SEMA4B), transcript variant 1, mRNA [NM_020210]	GO:0004872(receptor activity)|GO:0007275(multicellular organismal development)|GO:0007399(nervous system development)|GO:0016020(membrane)|GO:0016021(integral to membrane)|GO:0030154(cell differentiation)	chr15:90771408-90771467	entg|10509
ENST00000413112	1.59259	7.32972e-06	0.000493819	1.16003	0.0481569	0.366385	1.12923	0.102711	0.486216	A_24_P83808	ENST00000413112	ens|ENST00000413112	Unknown		chr8:55435755-55435696
NM_016952	1.59233	0.000124348	0.002331	1.13004	0.171417	0.565586	1.11903	0.151844	0.552049	A_32_P172141	CDON	ref|NM_016952|ref|NM_001243597|gb|AB209396|gb|AK022986	Homo sapiens Cdon homolog (mouse) (CDON), transcript variant 2, mRNA [NM_016952]	GO:0005515(protein binding)|GO:0005886(plasma membrane)|GO:0007155(cell adhesion)|GO:0016021(integral to membrane)|GO:0042692(muscle cell differentiation)|GO:0051149(positive regulation of muscle cell differentiation)	chr11:125827717-125827658	entg|50937
NM_000353	1.59209	3.27795e-05	0.00108158	-1.6031	0.000308095	0.0369323	-1.57727	3.44511e-05	0.105145	A_24_P330633	TAT	ref|NM_000353|gb|X52520|tc|THC2471329	Homo sapiens tyrosine aminotransferase (TAT), nuclear gene encoding mitochondrial protein, mRNA [NM_000353]	GO:0004838(L-tyrosine:2-oxoglutarate aminotransferase activity)|GO:0005575(cellular_component)|GO:0005739(mitochondrion)|GO:0005829(cytosol)|GO:0006103(2-oxoglutarate metabolic process)|GO:0006536(glutamate metabolic process)|GO:0006559(L-phenylalanine catabolic process)|GO:0006572(tyrosine catabolic process)|GO:0006979(response to oxidative stress)|GO:0008483(transaminase activity)|GO:0009058(bi…	chr16:71600789-71600754	entg|6898
NM_001251962	1.59129	2.22962e-05	0.000882822	1.41592	0.00162295	0.0867581	1.04551	0.551751	0.837924	A_32_P5276	ARHGEF26	ref|NM_001251962|ref|NM_015595|ref|NM_001251963|ens|ENST00000465817	Homo sapiens Rho guanine nucleotide exchange factor (GEF) 26 (ARHGEF26), transcript variant 1, mRNA [NM_001251962]		chr3:153974961-153975020	entg|26084
ENST00000278949	1.59057	8.47589e-06	0.000523781	1.52028	0.00209723	0.0990368	1.28899	0.00731738	0.256401	A_24_P270033	MPZL3	ens|ENST00000278949|gb|AK095399|gb|BC008810|tc|THC2501988	myelin protein zero-like 3 [Source:HGNC Symbol;Acc:27279] [ENST00000278949]	GO:0005515(protein binding)|GO:0007155(cell adhesion)|GO:0016020(membrane)|GO:0016021(integral to membrane)|GO:0030198(extracellular matrix organization)|GO:0042633(hair cycle)	chr11:118097483-118097424	entg|196264
NM_032606	1.58993	1.84358e-05	0.0007876	1.41763	0.00113296	0.0708681	-1.05579	0.363871	0.72912	A_32_P209208	CAPS2	ref|NM_032606|ens|ENST00000378703|ens|ENST00000409445|ens|ENST00000409004	Homo sapiens calcyphosine 2 (CAPS2), mRNA [NM_032606]	GO:0005509(calcium ion binding)	chr12:75669900-75669841	entg|84698
NP1207855	1.58992	1.5867e-05	0.000720791	1.00652	0.939206	0.982955	1.0235	0.686285	0.899698	A_24_P16340	NP1207855	tc|NP1207855	GB		chr1:220490434-220490375
NM_033342	1.58951	1.1217e-05	0.000590369	1.21653	0.0243623	0.28352	1.0133	0.894306	0.973054	A_23_P30315	TRIM7	ref|NM_033342|ens|ENST00000334421|gb|AF220032|gb|BC080553	Homo sapiens tripartite motif containing 7 (TRIM7), transcript variant 6, mRNA [NM_033342]	GO:0005622(intracellular)|GO:0005634(nucleus)|GO:0005730(nucleolus)|GO:0005737(cytoplasm)|GO:0008270(zinc ion binding)|GO:0043231(intracellular membrane-bounded organelle)|GO:0046872(metal ion binding)	chr5:180630267-180630208	entg|81786
NM_004354	1.58863	7.06603e-06	0.00048704	1.31118	0.0158461	0.239441	1.26618	0.0131957	0.284481	A_24_P12065	CCNG2	ref|NM_004354|ens|ENST00000316355|gb|AK092638|gb|AK054785	Homo sapiens cyclin G2 (CCNG2), mRNA [NM_004354]	GO:0000075(cell cycle checkpoint)|GO:0005737(cytoplasm)|GO:0007049(cell cycle)|GO:0007067(mitosis)|GO:0051301(cell division)	chr4:78090417-78090476	entg|901
NM_023009	1.58853	6.36586e-06	0.000457245	1.16345	0.0750919	0.427238	1.28851	0.00192586	0.190431	A_23_P310	MARCKSL1	ref|NM_023009|ens|ENST00000329421|gb|X70326|gb|AY007131	Homo sapiens MARCKS-like 1 (MARCKSL1), mRNA [NM_023009]	GO:0005516(calmodulin binding)|GO:0005886(plasma membrane)|GO:0008284(positive regulation of cell proliferation)|GO:0016192(vesicle-mediated transport)	chr1:32800015-32799956	entg|65108
NM_002652	1.58726	2.18121e-05	0.000873507	-1.13298	0.119681	0.499745	-1.16662	0.0264255	0.328527	A_23_P8702	PIP	ref|NM_002652|ens|ENST00000291009|gb|Y10179|gb|J03460	Homo sapiens prolactin-induced protein (PIP), mRNA [NM_002652]	GO:0003779(actin binding)|GO:0005576(extracellular region)|GO:0008150(biological_process)	chr7:142836745-142836804	entg|5304
A_33_P3345031	1.58712	0.000111074	0.00216247	1.56611	0.00014698	0.0245057	1.50259	0.000860353	0.154413	A_33_P3345031	A_33_P3345031		Unknown		chr2:207273034-207272975
NM_001127899	1.58682	8.11941e-06	0.000519649	1.08997	0.216944	0.61434	1.20475	0.0151109	0.294094	A_33_P3415092	CLCN5	ref|NM_001127899|ref|NM_001127898|ref|NM_000084|ens|ENST00000376088	Homo sapiens chloride channel 5 (CLCN5), transcript variant 1, mRNA [NM_001127899]	GO:0000139(Golgi membrane)|GO:0000166(nucleotide binding)|GO:0005216(ion channel activity)|GO:0005247(voltage-gated chloride channel activity)|GO:0005254(chloride channel activity)|GO:0005524(ATP binding)|GO:0005768(endosome)|GO:0005794(Golgi apparatus)|GO:0005886(plasma membrane)|GO:0005887(integral to plasma membrane)|GO:0006810(transport)|GO:0006811(ion transport)|GO:0006821(chloride transport…	chrX:49863833-49863892	entg|1184
NM_052960	1.58663	1.09188e-05	0.000585087	1.06723	0.400001	0.754087	-1.11284	0.33679	0.710828	A_24_P165423	RBP7	ref|NM_052960|ens|ENST00000315901|ens|ENST00000294435|gb|AK312027	Homo sapiens retinol binding protein 7, cellular (RBP7), mRNA [NM_052960]	GO:0005215(transporter activity)|GO:0005737(cytoplasm)|GO:0008289(lipid binding)|GO:0016918(retinal binding)|GO:0019841(retinol binding)	chr1:10068313-10075879	entg|116362
NM_199418	1.58628	6.72214e-06	0.000470438	1.06335	0.394755	0.750989	-1.02958	0.828556	0.952074	A_23_P127964	PRCP	ref|NM_199418|ref|NM_005040|ens|ENST00000532709|ens|ENST00000393399	Homo sapiens prolylcarboxypeptidase (angiotensinase C) (PRCP), transcript variant 2, mRNA [NM_199418]	GO:0004185(serine-type carboxypeptidase activity)|GO:0005515(protein binding)|GO:0005764(lysosome)|GO:0005886(plasma membrane)|GO:0006508(proteolysis)|GO:0007596(blood coagulation)|GO:0007597(blood coagulation, intrinsic pathway)|GO:0008233(peptidase activity)|GO:0008236(serine-type peptidase activity)	chr11:82535525-82535466	entg|5547
NM_000789	1.58627	6.10928e-06	0.000451254	1.1132	0.182352	0.577057	-1.15843	0.0260754	0.327816	A_33_P3229288	ACE	ref|NM_000789|ref|NM_152830|ref|NM_001178057|ens|ENST00000290863	Homo sapiens angiotensin I converting enzyme (peptidyl-dipeptidase A) 1 (ACE), transcript variant 1, mRNA [NM_000789]	GO:0001666(response to hypoxia)|GO:0001822(kidney development)|GO:0001974(blood vessel remodeling)|GO:0002005(angiotensin catabolic process in blood)|GO:0002019(regulation of renal output by angiotensin)|GO:0002446(neutrophil mediated immunity)|GO:0003081(regulation of systemic arterial blood pressure by renin-angiotensin)|GO:0003779(actin binding)|GO:0004180(carboxypeptidase activity)|GO:0005515…	chr17:61574915-61574974	entg|1636
NM_003155	1.58556	1.86335e-05	0.000791305	1.23593	0.0130299	0.221413	1.0745	0.252872	0.647552	A_23_P314755	STC1	ref|NM_003155|ens|ENST00000290271|gb|U25997|tc|THC2625430	Homo sapiens stanniocalcin 1 (STC1), mRNA [NM_003155]	GO:0001503(ossification)|GO:0005179(hormone activity)|GO:0005576(extracellular region)|GO:0005615(extracellular space)|GO:0005737(cytoplasm)|GO:0006874(cellular calcium ion homeostasis)|GO:0007166(cell surface receptor linked signaling pathway)|GO:0007267(cell-cell signaling)|GO:0007566(embryo implantation)|GO:0007584(response to nutrient)|GO:0014070(response to organic cyclic compound)|GO:001632…	chr8:23700177-23700118	entg|6781
NM_001861	1.58464	6.88951e-06	0.000480416	1.04122	0.553195	0.840655	1.09045	0.151174	0.551098	A_23_P141032	COX4I1	ref|NM_001861|ens|ENST00000253452|gb|AK311847|gb|BT019825	Homo sapiens cytochrome c oxidase subunit IV isoform 1 (COX4I1), nuclear gene encoding mitochondrial protein, mRNA [NM_001861]	GO:0004129(cytochrome-c oxidase activity)|GO:0005634(nucleus)|GO:0005739(mitochondrion)|GO:0005743(mitochondrial inner membrane)|GO:0006091(generation of precursor metabolites and energy)|GO:0007584(response to nutrient)|GO:0016020(membrane)|GO:0022904(respiratory electron transport chain)	chr16:85834852-85838569	entg|1327
NM_001199042	1.58372	8.59533e-06	0.000526622	1.13321	0.0907158	0.453162	1.07937	0.195942	0.597122	A_33_P3307495	STRA6	ref|NM_001199042|ref|NM_001199041|ref|NM_001199040|ref|NM_001142617	Homo sapiens stimulated by retinoic acid gene 6 homolog (mouse) (STRA6), transcript variant 8, mRNA [NM_001199042]	GO:0001568(blood vessel development)|GO:0001822(kidney development)|GO:0003184(pulmonary valve morphogenesis)|GO:0003281(ventricular septum development)|GO:0004872(receptor activity)|GO:0005886(plasma membrane)|GO:0006810(transport)|GO:0007507(heart development)|GO:0007612(learning)|GO:0007631(feeding behavior)|GO:0016021(integral to membrane)|GO:0030324(lung development)|GO:0030325(adrenal gland…	chr15:74471871-74471812	entg|64220
NM_002031	1.58259	1.73083e-05	0.000762047	1.41545	0.00191677	0.09476	1.12368	0.0834143	0.454574	A_23_P133665	FRK	ref|NM_002031|ens|ENST00000368626|gb|BC012916|gb|U00803	Homo sapiens fyn-related kinase (FRK), mRNA [NM_002031]	GO:0000166(nucleotide binding)|GO:0004715(non-membrane spanning protein tyrosine kinase activity)|GO:0005515(protein binding)|GO:0005524(ATP binding)|GO:0005622(intracellular)|GO:0005634(nucleus)|GO:0005737(cytoplasm)|GO:0005886(plasma membrane)|GO:0006468(protein phosphorylation)|GO:0008285(negative regulation of cell proliferation)|GO:0030154(cell differentiation)	chr6:116263245-116263186	entg|2444
NM_001402	1.5823	2.44174e-05	0.00092123	1.06824	0.380849	0.741899	1.05439	0.370803	0.733471	A_33_P3387272	EEF1A1	ref|NM_001402|ens|ENST00000455918|ens|ENST00000456206|ens|ENST00000356303	Homo sapiens eukaryotic translation elongation factor 1 alpha 1 (EEF1A1), mRNA [NM_001402]	GO:0000166(nucleotide binding)|GO:0003746(translation elongation factor activity)|GO:0003924(GTPase activity)|GO:0005515(protein binding)|GO:0005525(GTP binding)|GO:0005634(nucleus)|GO:0005737(cytoplasm)|GO:0005829(cytosol)|GO:0005853(eukaryotic translation elongation factor 1 complex)|GO:0006355(regulation of transcription, DNA-dependent)|GO:0006412(translation)|GO:0006414(translational elongati…	chr6:74229639-74229214	entg|1915
NM_015141	1.58223	1.9986e-05	0.000822433	1.27927	0.0177352	0.252757	1.01608	0.792344	0.939686	A_23_P318284	GPD1L	ref|NM_015141|ens|ENST00000474846|ens|ENST00000282541|gb|AK125404	Homo sapiens glycerol-3-phosphate dehydrogenase 1-like (GPD1L), mRNA [NM_015141]	GO:0004367(glycerol-3-phosphate dehydrogenase [NAD+] activity)|GO:0005737(cytoplasm)|GO:0005975(carbohydrate metabolic process)|GO:0009331(glycerol-3-phosphate dehydrogenase complex)|GO:0042803(protein homodimerization activity)|GO:0046168(glycerol-3-phosphate catabolic process)|GO:0051287(NAD binding)	chr3:32209871-32209930	entg|23171
ENST00000437267	1.58102	9.92395e-06	0.000559979	1.27027	0.00640871	0.164379	1.1171	0.187336	0.587343	A_33_P3233869	ENST00000437267	ens|ENST00000437267|gb|BC043411|gb|AK058117|gb|BC024252	Homo sapiens, clone IMAGE:6155889, mRNA. [BC043411]		chr1:143184137-143184078
NM_019601	1.57993	9.67192e-06	0.000552008	-1.00177	0.980216	0.994168	1.01893	0.837441	0.954578	A_23_P314101	SUSD2	ref|NM_019601|ens|ENST00000463101|ens|ENST00000358321|gb|AK126105	Homo sapiens sushi domain containing 2 (SUSD2), mRNA [NM_019601]	GO:0005044(scavenger receptor activity)|GO:0006955(immune response)|GO:0016020(membrane)|GO:0016021(integral to membrane)|GO:0030247(polysaccharide binding)	chr22:24584978-24585037	entg|56241
NM_001146	1.57978	7.45677e-06	0.00049863	1.40741	0.00699706	0.169452	1.0057	0.960087	0.989375	A_23_P216023	ANGPT1	ref|NM_001146|ref|NM_001199859|ens|ENST00000395820|ens|ENST00000517746	Homo sapiens angiopoietin 1 (ANGPT1), transcript variant 1, mRNA [NM_001146]	GO:0001936(regulation of endothelial cell proliferation)|GO:0002040(sprouting angiogenesis)|GO:0002092(positive regulation of receptor internalization)|GO:0005576(extracellular region)|GO:0005615(extracellular space)|GO:0005886(plasma membrane)|GO:0005902(microvillus)|GO:0006916(anti-apoptosis)|GO:0007162(negative regulation of cell adhesion)|GO:0007165(signal transduction)|GO:0007171(activation …	chr8:108262371-108262312	entg|284
NM_001185039	1.57972	0.000222747	0.00320502	1.45517	0.000336437	0.0380294	1.19483	0.0197429	0.308374	A_33_P3244803	ACOX1	ref|NM_001185039|ref|NM_004035|ref|NM_007292|ens|ENST00000537812	Homo sapiens acyl-CoA oxidase 1, palmitoyl (ACOX1), transcript variant 3, mRNA [NM_001185039]	GO:0000038(very long-chain fatty acid metabolic process)|GO:0003995(acyl-CoA dehydrogenase activity)|GO:0003997(acyl-CoA oxidase activity)|GO:0005737(cytoplasm)|GO:0005739(mitochondrion)|GO:0005777(peroxisome)|GO:0005778(peroxisomal membrane)|GO:0005782(peroxisomal matrix)|GO:0006091(generation of precursor metabolites and energy)|GO:0006629(lipid metabolic process)|GO:0006693(prostaglandin metab…	chr17:73937674-73937615	entg|51
ENST00000444259	1.57968	1.66602e-05	0.000741457	1.45085	0.000671695	0.0524508	1.14739	0.0505799	0.392824	A_33_P3457052	ENST00000444259	ens|ENST00000444259|gb|AK025312|tc|THC2679433|tc|THC2502287	Homo sapiens cDNA: FLJ21659 fis, clone COL08743. [AK025312]		chr6:111599771-111599830
NM_144696	1.5795	1.05067e-05	0.000577517	1.05372	0.577419	0.851874	1.12467	0.127742	0.522185	A_23_P356425	AXDND1	ref|NM_144696|ens|ENST00000484455|ens|ENST00000367618|ens|ENST00000360322	Homo sapiens axonemal dynein light chain domain containing 1 (AXDND1), mRNA [NM_144696]		chr1:179523755-179523814	entg|126859
lincRNA:chr11:61394124-61405874_R	1.57937	0.000433928	0.00485117	-1.09472	0.301352	0.685807	-1.02198	0.70243	0.906584	A_19_P00803706	lincRNA:chr11:61394124-61405874_R	lincRNA:chr11:61394124-61405874_R	lincRNA:chr11:61394124-61405874 reverse strand		chr11:61404147-61404088
NM_001101426	1.57907	4.51312e-05	0.00130767	2.01582	2.70286e-06	0.0037881	1.02886	0.684815	0.899157	A_24_P833129	ISPD	ref|NM_001101426|ref|NM_001101417|ens|ENST00000479493|ens|ENST00000407010	Homo sapiens isoprenoid synthase domain containing (ISPD), transcript variant 1, mRNA [NM_001101426]	GO:0008299(isoprenoid biosynthetic process)|GO:0016740(transferase activity)|GO:0016779(nucleotidyltransferase activity)	chr7:16317831-16317772	entg|729920
NM_001080497	1.5787	1.52245e-05	0.00070819	1.31991	0.00615578	0.160113	1.21857	0.0949656	0.474209	A_32_P129894	MEGF9	ref|NM_001080497|ens|ENST00000373930|ens|ENST00000426959|gb|BC016989	Homo sapiens multiple EGF-like-domains 9 (MEGF9), mRNA [NM_001080497]	GO:0005488(binding)|GO:0005509(calcium ion binding)|GO:0005575(cellular_component)|GO:0008150(biological_process)|GO:0016020(membrane)|GO:0016021(integral to membrane)	chr9:123363867-123363808	entg|1955
NM_001039140	1.57854	8.55715e-06	0.000526436	1.16255	0.0977488	0.467259	1.02083	0.722399	0.914437	A_23_P28878	C20orf27	ref|NM_001039140|ens|ENST00000379772|ens|ENST00000399672|ens|ENST00000217195	Homo sapiens chromosome 20 open reading frame 27 (C20orf27), mRNA [NM_001039140]		chr20:3736127-3735119	entg|54976
NM_015678	1.57731	6.22141e-05	0.00155935	1.24477	0.103684	0.47634	1.20407	0.0461053	0.384751	A_23_P65278	NBEA	ref|NM_015678|ref|NM_001204197|ens|ENST00000400445|ens|ENST00000540320	Homo sapiens neurobeachin (NBEA), transcript variant 1, mRNA [NM_015678]	GO:0005488(binding)|GO:0005737(cytoplasm)|GO:0005802(trans-Golgi network)|GO:0005829(cytosol)|GO:0005886(plasma membrane)|GO:0012505(endomembrane system)	chr13:36246683-36246742	entg|26960
lincRNA:chr1:200331904-200332270_R	1.57725	5.11093e-05	0.0014048	2.1689	1.48852e-06	0.00358784	1.0326	0.676053	0.895804	A_19_P00316518	lincRNA:chr1:200331904-200332270_R	lincRNA:chr1:200331904-200332270_R	lincRNA:chr1:200331904-200332270 reverse strand		chr1:200332094-200332035
NM_006713	1.57678	8.16991e-06	0.000519649	1.48628	0.00204254	0.0978724	1.07587	0.235225	0.631413	A_32_P170444	SUB1	ref|NM_006713|ens|ENST00000265073|gb|BC071655|gb|CR625990	Homo sapiens SUB1 homolog (S. cerevisiae) (SUB1), mRNA [NM_006713]	GO:0003677(DNA binding)|GO:0003697(single-stranded DNA binding)|GO:0003713(transcription coactivator activity)|GO:0005515(protein binding)|GO:0005634(nucleus)|GO:0005667(transcription factor complex)|GO:0005730(nucleolus)|GO:0006357(regulation of transcription from RNA polymerase II promoter)	chr5:32603930-32603989	entg|10923
NM_016423	1.57658	1.71061e-05	0.000755069	1.72544	2.50227e-05	0.00944065	-1.03099	0.601754	0.861999	A_24_P35891	ZNF219	ref|NM_016423|ref|NM_001101672|ref|NM_001102454|ens|ENST00000421093	Homo sapiens zinc finger protein 219 (ZNF219), transcript variant 1, mRNA [NM_016423]	GO:0003677(DNA binding)|GO:0003700(sequence-specific DNA binding transcription factor activity)|GO:0004969(histamine receptor activity)|GO:0005515(protein binding)|GO:0005622(intracellular)|GO:0005634(nucleus)|GO:0006351(transcription, DNA-dependent)|GO:0006355(regulation of transcription, DNA-dependent)|GO:0007186(G-protein coupled receptor protein signaling pathway)|GO:0008270(zinc ion binding)…	chr14:21558392-21558333	entg|51222
NR_023384	1.57565	7.97908e-06	0.00051344	1.23575	0.0621729	0.402384	1.21322	0.00885647	0.26591	A_24_P598406	RNF216P1	ref|NR_023384|ref|NR_015449|ref|NR_023385|ens|ENST00000404006	Homo sapiens ring finger protein 216 pseudogene 1 (RNF216P1), transcript variant 1, non-coding RNA [NR_023384]		chr7:5037654-5037713	entg|441191
NM_018442	1.57428	9.26779e-06	0.000545403	1.41857	0.000755428	0.0558269	-1.00602	0.927274	0.981027	A_23_P160481	DCAF6	ref|NM_018442|ref|NM_001198956|ref|NM_001198957|ref|NM_001017977	Homo sapiens DDB1 and CUL4 associated factor 6 (DCAF6), transcript variant 1, mRNA [NM_018442]	GO:0005634(nucleus)|GO:0016567(protein ubiquitination)|GO:0030374(ligand-dependent nuclear receptor transcription coactivator activity)|GO:0045944(positive regulation of transcription from RNA polymerase II promoter)|GO:0080008(CUL4 RING ubiquitin ligase complex)	chr1:168035668-168037619	entg|55827
NM_002952	1.57054	1.95319e-05	0.000810737	1.04688	0.505104	0.81591	1.01939	0.732628	0.918321	A_24_P135902	RPS2	ref|NM_002952|ens|ENST00000395947|ens|ENST00000526908|ens|ENST00000534461	Homo sapiens ribosomal protein S2 (RPS2), mRNA [NM_002952]	GO:0003723(RNA binding)|GO:0003735(structural constituent of ribosome)|GO:0005515(protein binding)|GO:0005622(intracellular)|GO:0005654(nucleoplasm)|GO:0005730(nucleolus)|GO:0005829(cytosol)|GO:0006412(translation)|GO:0006414(translational elongation)|GO:0006415(translational termination)|GO:0010467(gene expression)|GO:0016032(viral reproduction)|GO:0016070(RNA metabolic process)|GO:0016071(mRNA …	chr16:2013159-2012861	entg|6187
ENST00000369308	1.57032	2.23403e-05	0.000882822	1.18047	0.0519634	0.378167	-1.08396	0.280134	0.669549	A_24_P687594	LIX1L	ens|ENST00000369308|ens|ENST00000449167|gb|AK123675|gb|AK128733	Lix1 homolog (mouse)-like [Source:HGNC Symbol;Acc:28715] [ENST00000369308]	GO:0003674(molecular_function)|GO:0005575(cellular_component)|GO:0008150(biological_process)	chr1:145500965-145501024	entg|128077
FV367791	1.56996	9.4546e-06	0.000550335	1.01345	0.85126	0.959363	1.03484	0.602811	0.862233	A_33_P3253832	FV367791	gb|FV367791|gb|FV368289|gb|FV482314|gb|FV482812	Unknown		chr9:131199583-131199641
NM_007207	1.56987	6.38128e-05	0.00158392	1.98862	1.28307e-05	0.00738205	1.12761	0.123467	0.51607	A_24_P182494	DUSP10	ref|NM_007207|ref|NM_144728|ref|NM_144729|ens|ENST00000494642	Homo sapiens dual specificity phosphatase 10 (DUSP10), transcript variant 1, mRNA [NM_007207]	GO:0000188(inactivation of MAPK activity)|GO:0002819(regulation of adaptive immune response)|GO:0004721(phosphoprotein phosphatase activity)|GO:0004725(protein tyrosine phosphatase activity)|GO:0005634(nucleus)|GO:0005730(nucleolus)|GO:0005737(cytoplasm)|GO:0005794(Golgi apparatus)|GO:0006470(protein dephosphorylation)|GO:0006950(response to stress)|GO:0007254(JNK cascade)|GO:0010033(response to …	chr1:221875832-221875773	entg|11221
NM_033138	1.56958	8.44237e-06	0.000523488	1.70026	2.21315e-05	0.00911766	-1.14063	0.0467486	0.386145	A_24_P921366	CALD1	ref|NM_033138|ref|NM_033157|ref|NM_004342|ref|NM_033139	Homo sapiens caldesmon 1 (CALD1), transcript variant 1, mRNA [NM_033138]	GO:0003779(actin binding)|GO:0005516(calmodulin binding)|GO:0005523(tropomyosin binding)|GO:0005624(membrane fraction)|GO:0005737(cytoplasm)|GO:0005829(cytosol)|GO:0005856(cytoskeleton)|GO:0005884(actin filament)|GO:0005886(plasma membrane)|GO:0006928(cellular component movement)|GO:0006936(muscle contraction)|GO:0014069(postsynaptic density)|GO:0015629(actin cytoskeleton)|GO:0017022(myosin bindi…	chr7:134655197-134655256	entg|800
NM_001185095	1.56847	8.2571e-06	0.000519649	1.20609	0.020643	0.266636	-1.01744	0.81659	0.948051	A_23_P392384	AIF1L	ref|NM_001185095|ref|NM_031426|ref|NM_001185096|ref|NR_033701	Homo sapiens allograft inflammatory factor 1-like (AIF1L), transcript variant 3, mRNA [NM_001185095]	GO:0005509(calcium ion binding)|GO:0005737(cytoplasm)|GO:0005884(actin filament)|GO:0005886(plasma membrane)|GO:0005925(focal adhesion)|GO:0015629(actin cytoskeleton)|GO:0032587(ruffle membrane)|GO:0042995(cell projection)|GO:0051015(actin filament binding)	chr9:133998333-133998392	entg|83543
ENST00000527674	1.56817	0.000112542	0.0021804	-1.00611	0.937738	0.982674	-1.12149	0.194753	0.59608	A_33_P3303602	DGKZ	ens|ENST00000527674|gb|AK123378|tc|THC2619078|tc|THC2480801	diacylglycerol kinase, zeta [Source:HGNC Symbol;Acc:2857] [ENST00000527674]	GO:0000166(nucleotide binding)|GO:0001727(lipid kinase activity)|GO:0004143(diacylglycerol kinase activity)|GO:0004857(enzyme inhibitor activity)|GO:0005515(protein binding)|GO:0005524(ATP binding)|GO:0005634(nucleus)|GO:0005737(cytoplasm)|GO:0005886(plasma membrane)|GO:0007205(activation of protein kinase C activity by G-protein coupled receptor protein signaling pathway)|GO:0007596(blood coagul…	chr11:46389751-46389810	entg|8525
NM_138426	1.56794	1.05145e-05	0.000577517	1.28333	0.0101481	0.199184	1.14633	0.0740383	0.437006	A_23_P336198	GLCCI1	ref|NM_138426|ens|ENST00000482540|ens|ENST00000223145|gb|AK093655	Homo sapiens glucocorticoid induced transcript 1 (GLCCI1), mRNA [NM_138426]	GO:0005737(cytoplasm)	chr7:8128578-8128637	entg|113263
NM_018053	1.56784	8.8235e-06	0.0005289	1.2561	0.0499371	0.37246	1.27689	0.00517066	0.235149	A_23_P149496	XKR8	ref|NM_018053|ens|ENST00000373884|gb|AK054909|gb|AK091615	Homo sapiens XK, Kell blood group complex subunit-related family, member 8 (XKR8), mRNA [NM_018053]	GO:0016020(membrane)|GO:0016021(integral to membrane)	chr1:28294464-28294523	entg|55113
NM_005923	1.56782	2.25963e-05	0.000888044	1.43971	0.00272583	0.112161	1.257	0.00304067	0.211761	A_33_P3377130	MAP3K5	ref|NM_005923|ens|ENST00000367768|ens|ENST00000355845|ens|ENST00000359015	Homo sapiens mitogen-activated protein kinase kinase kinase 5 (MAP3K5), mRNA [NM_005923]	GO:0000165(MAPKKK cascade)|GO:0000166(nucleotide binding)|GO:0000186(activation of MAPKK activity)|GO:0000287(magnesium ion binding)|GO:0004672(protein kinase activity)|GO:0004674(protein serine/threonine kinase activity)|GO:0004709(MAP kinase kinase kinase activity)|GO:0005515(protein binding)|GO:0005524(ATP binding)|GO:0005737(cytoplasm)|GO:0006919(activation of caspase activity)|GO:0007254(JNK…	chr6:136901526-136901467	entg|4217
NM_001185096	1.56781	0.000209103	0.00309827	1.09863	0.195612	0.591844	-1.2261	0.0112383	0.276711	A_33_P3260026	AIF1L	ref|NM_001185096|ref|NM_001185095|ref|NM_031426|ref|NR_033701	Homo sapiens allograft inflammatory factor 1-like (AIF1L), transcript variant 4, mRNA [NM_001185096]	GO:0005509(calcium ion binding)|GO:0005737(cytoplasm)|GO:0005884(actin filament)|GO:0005886(plasma membrane)|GO:0005925(focal adhesion)|GO:0015629(actin cytoskeleton)|GO:0032587(ruffle membrane)|GO:0042995(cell projection)|GO:0051015(actin filament binding)	chr9:133993162-133993221	entg|83543
NM_012307	1.56759	1.86178e-05	0.000791305	1.52052	0.0012861	0.0772134	1.05261	0.517427	0.820639	A_23_P4536	EPB41L3	ref|NM_012307|ens|ENST00000542146|ens|ENST00000427684|ens|ENST00000545076	Homo sapiens erythrocyte membrane protein band 4.1-like 3 (EPB41L3), mRNA [NM_012307]	GO:0003779(actin binding)|GO:0005198(structural molecule activity)|GO:0005515(protein binding)|GO:0005737(cytoplasm)|GO:0005856(cytoskeleton)|GO:0005886(plasma membrane)|GO:0005911(cell-cell junction)|GO:0008150(biological_process)|GO:0019898(extrinsic to membrane)|GO:0030866(cortical actin cytoskeleton organization)	chr18:5393451-5393392	entg|23136
NM_001046	1.56709	5.3537e-05	0.00143199	1.50654	0.000150752	0.0247125	1.21292	0.01135	0.276868	A_32_P25437	SLC12A2	ref|NM_001046|ens|ENST00000262461|gb|AK025062|gb|M18217	Homo sapiens solute carrier family 12 (sodium/potassium/chloride transporters), member 2 (SLC12A2), mRNA [NM_001046]	GO:0005215(transporter activity)|GO:0005624(membrane fraction)|GO:0005886(plasma membrane)|GO:0005887(integral to plasma membrane)|GO:0006810(transport)|GO:0006811(ion transport)|GO:0006813(potassium ion transport)|GO:0006814(sodium ion transport)|GO:0008511(sodium:potassium:chloride symporter activity)|GO:0015293(symporter activity)|GO:0015696(ammonium transport)|GO:0016323(basolateral plasma me…	chr5:127524728-127524787	entg|6558
NM_005103	1.5667	9.45835e-06	0.000550335	1.13117	0.0962633	0.46451	1.06042	0.47004	0.796519	A_23_P202881	FEZ1	ref|NM_005103|ens|ENST00000528863|ens|ENST00000530096|ens|ENST00000524427	Homo sapiens fasciculation and elongation protein zeta 1 (zygin I) (FEZ1), transcript variant 1, mRNA [NM_005103]	GO:0005080(protein kinase C binding)|GO:0005515(protein binding)|GO:0005737(cytoplasm)|GO:0005739(mitochondrion)|GO:0005813(centrosome)|GO:0005874(microtubule)|GO:0005886(plasma membrane)|GO:0006810(transport)|GO:0007155(cell adhesion)|GO:0007399(nervous system development)|GO:0007411(axon guidance)|GO:0010976(positive regulation of neuron projection development)|GO:0015630(microtubule cytoskelet…	chr11:125322241-125318416	entg|9638
NM_021151	1.56544	9.24915e-06	0.000545259	1.22843	0.137072	0.523317	1.14213	0.0540833	0.398777	A_23_P168669	CROT	ref|NM_021151|ref|NM_001143935|ens|ENST00000331536|gb|AF168793	Homo sapiens carnitine O-octanoyltransferase (CROT), transcript variant 2, mRNA [NM_021151]	GO:0005777(peroxisome)|GO:0005782(peroxisomal matrix)|GO:0006091(generation of precursor metabolites and energy)|GO:0006631(fatty acid metabolic process)|GO:0006810(transport)|GO:0008458(carnitine O-octanoyltransferase activity)|GO:0016746(transferase activity, transferring acyl groups)|GO:0033540(fatty acid beta-oxidation using acyl-CoA oxidase)|GO:0043231(intracellular membrane-bounded organell…	chr7:87027998-87028057	entg|54677
NM_015076	1.56536	3.58798e-05	0.00115027	1.112	0.14045	0.528285	-1.02447	0.685062	0.8993	A_33_P3328026	CDK19	ref|NM_015076|ens|ENST00000368911|ens|ENST00000323817|ens|ENST00000392576	Homo sapiens cyclin-dependent kinase 19 (CDK19), mRNA [NM_015076]	GO:0000166(nucleotide binding)|GO:0004674(protein serine/threonine kinase activity)|GO:0004693(cyclin-dependent protein kinase activity)|GO:0005524(ATP binding)|GO:0016772(transferase activity, transferring phosphorus-containing groups)|GO:0051301(cell division)	chr6:110931295-110931236	entg|23097
ENST00000433310	1.56531	2.29173e-05	0.000893821	1.35831	0.00118993	0.0727808	1.00536	0.929524	0.981354	A_19_P00321345	ENST00000433310	ens|ENST00000433310|gb|BU618747|tc|THC2618277|linc|TCONS_l2_00017189	UI-H-FH1-bfk-h-04-0-UI.s1 NCI_CGAP_FH1 Homo sapiens cDNA clone UI-H-FH1-bfk-h-04-0-UI 3', mRNA sequence [BU618747]		chr21:29949603-29949544
NM_000218	1.56521	7.65837e-06	0.00050926	1.3039	0.00447453	0.141121	-1.00624	0.948112	0.986498	A_23_P429977	KCNQ1	ref|NM_000218|ref|NR_040711|ens|ENST00000155840|gb|AK129678	Homo sapiens potassium voltage-gated channel, KQT-like subfamily, member 1 (KCNQ1), transcript variant 1, mRNA [NM_000218]	GO:0005244(voltage-gated ion channel activity)|GO:0005249(voltage-gated potassium channel activity)|GO:0005251(delayed rectifier potassium channel activity)|GO:0005886(plasma membrane)|GO:0006349(regulation of gene expression by genetic imprinting)|GO:0006811(ion transport)|GO:0006813(potassium ion transport)|GO:0006936(muscle contraction)|GO:0007268(synaptic transmission)|GO:0007605(sensory perc…	chr11:2870117-2870176	entg|3784
NM_006330	1.56378	2.24193e-05	0.000884049	1.302	0.0197656	0.262426	-1.00469	0.958376	0.989071	A_33_P3416762	LYPLA1	ref|NM_006330|ens|ENST00000316963|gb|AF081281|gb|AF035293	Homo sapiens lysophospholipase I (LYPLA1), mRNA [NM_006330]	GO:0004622(lysophospholipase activity)|GO:0005737(cytoplasm)|GO:0005739(mitochondrion)|GO:0005829(cytosol)|GO:0006629(lipid metabolic process)|GO:0006631(fatty acid metabolic process)|GO:0008474(palmitoyl-(protein) hydrolase activity)|GO:0016787(hydrolase activity)|GO:0046209(nitric oxide metabolic process)|GO:0050999(regulation of nitric-oxide synthase activity)	chr8:54959263-54959204	entg|10434
NM_014883	1.5632	9.93658e-06	0.000559979	1.51753	0.00151927	0.0837749	1.14743	0.054178	0.398901	A_33_P3691916	FAM13A	ref|NM_014883|ref|NM_001015045|ens|ENST00000264344|ens|ENST00000395002	Homo sapiens family with sequence similarity 13, member A (FAM13A), transcript variant 1, mRNA [NM_014883]	GO:0005096(GTPase activator activity)|GO:0005622(intracellular)|GO:0005829(cytosol)|GO:0007165(signal transduction)|GO:0007264(small GTPase mediated signal transduction)|GO:0051056(regulation of small GTPase mediated signal transduction)	chr4:89647940-89647881	entg|10144
NM_201222	1.56139	1.11001e-05	0.000588537	-1.0062	0.926955	0.979783	1.079	0.359878	0.72669	A_23_P33894	MAGED2	ref|NM_201222|ref|NM_014599|ref|NM_177433|ens|ENST00000487482	Homo sapiens melanoma antigen family D, 2 (MAGED2), transcript variant 3, mRNA [NM_201222]		chrX:54838042-54838604	entg|10916
NM_015595	1.56114	1.02334e-05	0.000568662	1.26645	0.0410756	0.345558	1.14163	0.107321	0.491898	A_23_P69100	ARHGEF26	ref|NM_015595|ref|NM_001251962|ref|NM_001251963|ens|ENST00000496710	Homo sapiens Rho guanine nucleotide exchange factor (GEF) 26 (ARHGEF26), transcript variant 2, mRNA [NM_015595]		chr3:153973770-153973829	entg|26084
NM_014578	1.56043	1.84249e-05	0.0007876	-1.02779	0.774663	0.930292	1.05523	0.395885	0.750162	A_23_P1523	RHOD	ref|NM_014578|ens|ENST00000308831|gb|AF498973|gb|DQ891124	Homo sapiens ras homolog gene family, member D (RHOD), mRNA [NM_014578]	GO:0000166(nucleotide binding)|GO:0003924(GTPase activity)|GO:0005525(GTP binding)|GO:0005622(intracellular)|GO:0005829(cytosol)|GO:0005886(plasma membrane)|GO:0006184(GTP catabolic process)|GO:0007264(small GTPase mediated signal transduction)|GO:0007266(Rho protein signal transduction)|GO:0051056(regulation of small GTPase mediated signal transduction)	chr11:66837936-66837995	entg|29984
NM_005423	1.56042	2.32667e-05	0.00090154	1.20664	0.0226342	0.275095	1.04371	0.499726	0.812247	A_23_P57364	TFF2	ref|NM_005423|ens|ENST00000475297|ens|ENST00000463771|ens|ENST00000291526	Homo sapiens trefoil factor 2 (TFF2), mRNA [NM_005423]	GO:0005515(protein binding)|GO:0005576(extracellular region)|GO:0007586(digestion)	chr21:43767646-43766648	entg|7032
NM_004878	1.56025	8.45655e-06	0.000523488	1.21421	0.0382912	0.337261	-1.13933	0.0863072	0.45906	A_24_P403417	PTGES	ref|NM_004878|ens|ENST00000481476|ens|ENST00000340607|gb|AK127663	Homo sapiens prostaglandin E synthase (PTGES), mRNA [NM_004878]	GO:0001516(prostaglandin biosynthetic process)|GO:0005624(membrane fraction)|GO:0005641(nuclear envelope lumen)|GO:0005737(cytoplasm)|GO:0005792(microsome)|GO:0006633(fatty acid biosynthetic process)|GO:0006693(prostaglandin metabolic process)|GO:0007165(signal transduction)|GO:0008285(negative regulation of cell proliferation)|GO:0016020(membrane)|GO:0016021(integral to membrane)|GO:0016853(isom…	chr9:132501569-132501510	entg|9536
NM_006933	1.56023	4.39271e-05	0.00129624	1.50686	0.000470639	0.044942	1.35145	0.00125276	0.169439	A_33_P3277110	SLC5A3	ref|NM_006933|ens|ENST00000381151|gb|AB074183|gb|AK026169	Homo sapiens solute carrier family 5 (sodium/myo-inositol cotransporter), member 3 (SLC5A3), mRNA [NM_006933]	GO:0005215(transporter activity)|GO:0005367(myo-inositol:sodium symporter activity)|GO:0005886(plasma membrane)|GO:0005887(integral to plasma membrane)|GO:0006020(inositol metabolic process)|GO:0006810(transport)|GO:0006811(ion transport)|GO:0006814(sodium ion transport)|GO:0007422(peripheral nervous system development)|GO:0015293(symporter activity)|GO:0015798(myo-inositol transport)|GO:0016021(…	chr21:35478440-35478499	entg|6526
lincRNA:chr20:3850525-3857695_F	1.55989	8.55233e-05	0.0018589	1.17054	0.0703299	0.419359	1.19889	0.0139348	0.287719	A_19_P00331109	lincRNA:chr20:3850525-3857695_F	lincRNA:chr20:3850525-3857695_F	lincRNA:chr20:3850525-3857695 forward strand		chr20:3856718-3856777
NM_020752	1.55942	6.33173e-05	0.00157953	1.53065	0.000259032	0.033294	1.0952	0.169812	0.570446	A_24_P349117	GPR158	ref|NM_020752|ens|ENST00000376351|ens|ENST00000490549|gb|AB032962	Homo sapiens G protein-coupled receptor 158 (GPR158), mRNA [NM_020752]	GO:0004871(signal transducer activity)|GO:0004872(receptor activity)|GO:0004930(G-protein coupled receptor activity)|GO:0005886(plasma membrane)|GO:0016021(integral to membrane)	chr10:25891008-25891067	entg|57512
NM_002413	1.55864	9.04644e-06	0.000538609	1.47277	0.000538386	0.0481218	-1.01061	0.872515	0.967236	A_23_P110167	MGST2	ref|NM_002413|ref|NM_001204368|ref|NM_001204366|ref|NM_001204367	Homo sapiens microsomal glutathione S-transferase 2 (MGST2), transcript variant 1, mRNA [NM_002413]	GO:0002540(leukotriene production involved in inflammatory response)|GO:0004364(glutathione transferase activity)|GO:0004464(leukotriene-C4 synthase activity)|GO:0004602(glutathione peroxidase activity)|GO:0005624(membrane fraction)|GO:0005737(cytoplasm)|GO:0005783(endoplasmic reticulum)|GO:0005789(endoplasmic reticulum membrane)|GO:0005792(microsome)|GO:0005886(plasma membrane)|GO:0006750(glutat…	chr4:140625256-140625315	entg|4258
NM_018571	1.55769	1.73492e-05	0.000762047	1.11861	0.193332	0.589735	1.2387	0.00400465	0.230851	A_23_P90679	STRADB	ref|NM_018571|ref|NM_001206864|ens|ENST00000466770|ens|ENST00000539670	Homo sapiens STE20-related kinase adaptor beta (STRADB), transcript variant 1, mRNA [NM_018571]	GO:0000166(nucleotide binding)|GO:0000902(cell morphogenesis)|GO:0004672(protein kinase activity)|GO:0004674(protein serine/threonine kinase activity)|GO:0005515(protein binding)|GO:0005524(ATP binding)|GO:0005634(nucleus)|GO:0005737(cytoplasm)|GO:0005829(cytosol)|GO:0006468(protein phosphorylation)|GO:0006611(protein export from nucleus)|GO:0006916(anti-apoptosis)|GO:0007049(cell cycle)|GO:00070…	chr2:202344823-202344882	entg|55437
NM_004374	1.55766	9.71706e-06	0.000553284	-1.00259	0.978108	0.993401	1.10419	0.106091	0.490899	A_23_P8900	COX6C	ref|NM_004374|ens|ENST00000522940|ens|ENST00000524245|ens|ENST00000520271	Homo sapiens cytochrome c oxidase subunit VIc (COX6C), nuclear gene encoding mitochondrial protein, mRNA [NM_004374]	GO:0004129(cytochrome-c oxidase activity)|GO:0005739(mitochondrion)|GO:0005743(mitochondrial inner membrane)|GO:0006091(generation of precursor metabolites and energy)|GO:0016020(membrane)|GO:0016021(integral to membrane)|GO:0022904(respiratory electron transport chain)	chr8:100899787-100899728	entg|1345
NM_012302	1.55731	1.53867e-05	0.000708857	1.26189	0.00590226	0.158086	1.16777	0.0939821	0.473021	A_33_P3307363	LPHN2	ref|NM_012302|ens|ENST00000370728|ens|ENST00000370730|ens|ENST00000370717	Homo sapiens latrophilin 2 (LPHN2), mRNA [NM_012302]	GO:0004871(signal transducer activity)|GO:0004872(receptor activity)|GO:0004930(G-protein coupled receptor activity)|GO:0005529(sugar binding)|GO:0005886(plasma membrane)|GO:0007186(G-protein coupled receptor protein signaling pathway)|GO:0007218(neuropeptide signaling pathway)|GO:0016021(integral to membrane)|GO:0016524(latrotoxin receptor activity)	chr1:82458036-82458095	entg|23266
NM_001537	1.55723	1.09535e-05	0.000585087	1.16791	0.0739262	0.424694	1.28552	0.00196196	0.191609	A_23_P100203	HSBP1	ref|NM_001537|ens|ENST00000433866|gb|AK172732|gb|BX537440	Homo sapiens heat shock factor binding protein 1 (HSBP1), mRNA [NM_001537]	GO:0000122(negative regulation of transcription from RNA polymerase II promoter)|GO:0003714(transcription corepressor activity)|GO:0005634(nucleus)|GO:0005856(cytoskeleton)|GO:0006936(muscle contraction)	chr16:83846244-83846303	entg|3281
NM_005264	1.55707	3.58137e-05	0.00115021	-1.07213	0.301254	0.685807	-1.00278	0.963734	0.990599	A_33_P3293336	GFRA1	ref|NM_005264|ref|NM_001145453|ref|NM_145793|gb|BX648964	Homo sapiens GDNF family receptor alpha 1 (GFRA1), transcript variant 1, mRNA [NM_005264]	GO:0004872(receptor activity)|GO:0005102(receptor binding)|GO:0005178(integrin binding)|GO:0005886(plasma membrane)|GO:0007166(cell surface receptor linked signaling pathway)|GO:0007399(nervous system development)|GO:0007411(axon guidance)|GO:0016167(glial cell-derived neurotrophic factor receptor activity)|GO:0019898(extrinsic to membrane)|GO:0031225(anchored to membrane)|GO:0035860(glial cell-d…	chr10:117816498-117816439	entg|2674
NM_006827	1.55629	9.75447e-06	0.000553284	1.05919	0.40631	0.758872	-1.02393	0.681656	0.897972	A_24_P917833	TMED10	ref|NM_006827|ens|ENST00000303575|gb|AK056156|gb|AK023615	Homo sapiens transmembrane emp24-like trafficking protein 10 (yeast) (TMED10), mRNA [NM_006827]	GO:0005515(protein binding)|GO:0005783(endoplasmic reticulum)|GO:0005789(endoplasmic reticulum membrane)|GO:0005792(microsome)|GO:0005793(ER-Golgi intermediate compartment)|GO:0005794(Golgi apparatus)|GO:0005801(cis-Golgi network)|GO:0005886(plasma membrane)|GO:0006886(intracellular protein transport)|GO:0006888(ER to Golgi vesicle-mediated transport)|GO:0006890(retrograde vesicle-mediated transp…	chr14:75598728-75598669	entg|10972
NM_016272	1.55576	1.50896e-05	0.000706455	1.24126	0.0118874	0.212715	1.2037	0.0152426	0.294465	A_32_P179676	TOB2	ref|NM_016272|ens|ENST00000327492|gb|BC038957|gb|AL133080	Homo sapiens transducer of ERBB2, 2 (TOB2), mRNA [NM_016272]	GO:0005634(nucleus)|GO:0005737(cytoplasm)|GO:0007292(female gamete generation)|GO:0008285(negative regulation of cell proliferation)|GO:0010468(regulation of gene expression)|GO:0042809(vitamin D receptor binding)|GO:0045671(negative regulation of osteoclast differentiation)|GO:0045778(positive regulation of ossification)	chr22:41829804-41829745	entg|10766
NM_152288	1.55504	7.89744e-06	0.000512517	1.2086	0.019776	0.262426	1.05567	0.359074	0.726556	A_23_P106898	ORAI3	ref|NM_152288|ens|ENST00000318663|gb|AK298276|gb|BC016150	Homo sapiens ORAI calcium release-activated calcium modulator 3 (ORAI3), mRNA [NM_152288]	GO:0005515(protein binding)|GO:0016020(membrane)|GO:0016021(integral to membrane)	chr16:30965489-30965548	entg|93129
NM_000919	1.5541	8.43877e-06	0.000523488	1.2542	0.00694153	0.169285	1.33675	0.000837027	0.154413	A_23_P213678	PAM	ref|NM_000919|ref|NM_001177306|ref|NM_138766|ref|NM_138822	Homo sapiens peptidylglycine alpha-amidating monooxygenase (PAM), transcript variant 1, mRNA [NM_000919]	GO:0001666(response to hypoxia)|GO:0004504(peptidylglycine monooxygenase activity)|GO:0004598(peptidylamidoglycolate lyase activity)|GO:0005507(copper ion binding)|GO:0005515(protein binding)|GO:0005576(extracellular region)|GO:0005624(membrane fraction)|GO:0006464(protein modification process)|GO:0006518(peptide metabolic process)|GO:0007417(central nervous system development)|GO:0007507(heart d…	chr5:102365129-102365188	entg|5066
NM_170662	1.55387	3.47485e-05	0.00112304	1.42397	0.000473546	0.0450208	1.03174	0.61724	0.868596	A_23_P212715	CBLB	ref|NM_170662|ens|ENST00000394027|ens|ENST00000476370|gb|AK302533	Homo sapiens Cas-Br-M (murine) ecotropic retroviral transforming sequence b (CBLB), mRNA [NM_170662]	GO:0001784(phosphotyrosine binding)|GO:0002669(positive regulation of T cell anergy)|GO:0004842(ubiquitin-protein ligase activity)|GO:0004871(signal transducer activity)|GO:0005509(calcium ion binding)|GO:0005515(protein binding)|GO:0005634(nucleus)|GO:0005730(nucleolus)|GO:0005737(cytoplasm)|GO:0006607(NLS-bearing substrate import into nucleus)|GO:0006955(immune response)|GO:0007165(signal trans…	chr3:105377554-105377495	entg|868
NM_133491	1.55217	1.10582e-05	0.000587182	1.12431	0.130408	0.514598	-1.04124	0.492379	0.807568	A_23_P15402	SAT2	ref|NM_133491|ens|ENST00000269298|ens|ENST00000380466|gb|BC011751	Homo sapiens spermidine/spermine N1-acetyltransferase family member 2 (SAT2), mRNA [NM_133491]	GO:0004145(diamine N-acetyltransferase activity)|GO:0005737(cytoplasm)|GO:0008152(metabolic process)|GO:0016746(transferase activity, transferring acyl groups)	chr17:7529665-7529606	entg|112483
NM_014705	1.55036	5.88167e-05	0.00151194	1.15077	0.160579	0.554103	1.28487	0.00272653	0.205097	A_23_P59637	DOCK4	ref|NM_014705|ens|ENST00000352877|gb|AB018259|ens|ENST00000423057	Homo sapiens dedicator of cytokinesis 4 (DOCK4), mRNA [NM_014705]	GO:0005085(guanyl-nucleotide exchange factor activity)|GO:0005515(protein binding)|GO:0005525(GTP binding)|GO:0005737(cytoplasm)|GO:0005829(cytosol)|GO:0012505(endomembrane system)|GO:0016020(membrane)|GO:0017124(SH3 domain binding)|GO:0030165(PDZ domain binding)|GO:0030675(Rac GTPase activator activity)|GO:0030971(receptor tyrosine kinase binding)|GO:0032420(stereocilium)|GO:0032421(stereocilium…	chr7:111366325-111366266	entg|9732
NM_004918	1.55027	1.0587e-05	0.000579227	1.14405	0.0967863	0.465361	1.33949	0.0878699	0.462132	A_23_P48495	TCL1B	ref|NM_004918|ens|ENST00000461160|ens|ENST00000495847|ens|ENST00000488933	Homo sapiens T-cell leukemia/lymphoma 1B (TCL1B), transcript variant 1, mRNA [NM_004918]		chr14:96158867-96158926	entg|9623
THC2734315	1.54928	0.000246275	0.00339892	1.33327	0.00231373	0.103609	-1.00998	0.880345	0.969064	A_19_P00807743	XLOC_l2_010751	tc|THC2734315|linc|TCONS_l2_00020645	BROAD Institute lincRNA (XLOC_l2_010751), lincRNA [TCONS_l2_00020645]		chr4:090615178-090615237
NM_004726	1.54918	0.000181561	0.00284793	1.22086	0.0125667	0.218047	1.28305	0.00207435	0.194445	A_32_P100109	REPS2	ref|NM_004726|ref|NM_001080975|ens|ENST00000357277|ens|ENST00000303843	Homo sapiens RALBP1 associated Eps domain containing 2 (REPS2), transcript variant 1, mRNA [NM_004726]	GO:0005509(calcium ion binding)|GO:0005515(protein binding)|GO:0005737(cytoplasm)|GO:0006461(protein complex assembly)|GO:0007173(epidermal growth factor receptor signaling pathway)	chrX:17170806-17170865	entg|9185
NM_006212	1.54817	2.99514e-05	0.00102608	1.49982	0.000197111	0.0290735	1.3848	0.00162004	0.182866	A_33_P3300635	PFKFB2	ref|NM_006212|ens|ENST00000367080|gb|CR749442	Homo sapiens 6-phosphofructo-2-kinase/fructose-2,6-biphosphatase 2 (PFKFB2), transcript variant 1, mRNA [NM_006212]	GO:0000166(nucleotide binding)|GO:0003873(6-phosphofructo-2-kinase activity)|GO:0004331(fructose-2,6-bisphosphate 2-phosphatase activity)|GO:0005515(protein binding)|GO:0005524(ATP binding)|GO:0005737(cytoplasm)|GO:0005829(cytosol)|GO:0005975(carbohydrate metabolic process)|GO:0006000(fructose metabolic process)|GO:0006003(fructose 2,6-bisphosphate metabolic process)|GO:0006006(glucose metabolic …	chr1:207251103-207251162	entg|5208
NM_058172	1.546	1.54777e-05	0.000712133	1.18749	0.0475605	0.365008	1.23803	0.00448385	0.231748	A_24_P345846	ANTXR2	ref|NM_058172|ref|NM_001145794|ens|ENST00000295465|ens|ENST00000307333	Homo sapiens anthrax toxin receptor 2 (ANTXR2), transcript variant 1, mRNA [NM_058172]	GO:0004872(receptor activity)|GO:0005515(protein binding)|GO:0005576(extracellular region)|GO:0005783(endoplasmic reticulum)|GO:0005789(endoplasmic reticulum membrane)|GO:0005886(plasma membrane)|GO:0016021(integral to membrane)|GO:0046872(metal ion binding)	chr4:80954642-80952804	entg|118429
NM_003811	1.54459	2.53733e-05	0.000942415	1.5375	0.000817005	0.0581855	1.19392	0.0210997	0.314777	A_33_P3397763	TNFSF9	ref|NM_003811|ens|ENST00000245817|gb|U03398|tc|THC2475538	Homo sapiens tumor necrosis factor (ligand) superfamily, member 9 (TNFSF9), mRNA [NM_003811]	GO:0005102(receptor binding)|GO:0005125(cytokine activity)|GO:0005164(tumor necrosis factor receptor binding)|GO:0005615(extracellular space)|GO:0005886(plasma membrane)|GO:0006915(apoptosis)|GO:0006955(immune response)|GO:0007165(signal transduction)|GO:0007267(cell-cell signaling)|GO:0008283(cell proliferation)|GO:0016021(integral to membrane)|GO:0042127(regulation of cell proliferation)	chr19:6535866-6535925	entg|8744
THC2669746	1.54454	0.000164602	0.00269391	1.41983	0.000589585	0.049959	1.23924	0.00823661	0.262368	A_33_P3294317	THC2669746	tc|THC2669746	Unknown		chr16:088228764-088228823
NM_003316	1.54446	2.52785e-05	0.000940844	1.26954	0.00817409	0.181529	1.24895	0.00548793	0.237118	A_23_P120710	TTC3	ref|NM_003316|ref|NM_001001894|ens|ENST00000355666|ens|ENST00000399017	Homo sapiens tetratricopeptide repeat domain 3 (TTC3), transcript variant 1, mRNA [NM_003316]	GO:0004842(ubiquitin-protein ligase activity)|GO:0005515(protein binding)|GO:0005634(nucleus)|GO:0005730(nucleolus)|GO:0005739(mitochondrion)|GO:0005773(vacuole)|GO:0006511(ubiquitin-dependent protein catabolic process)|GO:0008270(zinc ion binding)|GO:0010771(negative regulation of cell morphogenesis involved in differentiation)|GO:0016874(ligase activity)|GO:0045665(negative regulation of neuron…	chr21:38574855-38574914	entg|7267
NM_001924	1.5438	9.63478e-06	0.000550765	1.25771	0.00887868	0.187525	-1.06753	0.405388	0.755609	A_23_P23221	GADD45A	ref|NM_001924|ref|NM_001199741|ref|NM_001199742|ens|ENST00000370985	Homo sapiens growth arrest and DNA-damage-inducible, alpha (GADD45A), transcript variant 1, mRNA [NM_001924]	GO:0000079(regulation of cyclin-dependent protein kinase activity)|GO:0000086(G2/M transition of mitotic cell cycle)|GO:0005515(protein binding)|GO:0005634(nucleus)|GO:0006281(DNA repair)|GO:0006469(negative regulation of protein kinase activity)|GO:0006915(apoptosis)|GO:0007050(cell cycle arrest)|GO:0007098(centrosome cycle)|GO:0042770(signal transduction in response to DNA damage)|GO:0071260(ce…	chr1:68153371-68153430	entg|1647
NM_000175	1.54276	1.26783e-05	0.000642961	1.12636	0.107204	0.480701	1.07677	0.235471	0.631413	A_24_P108451	GPI	ref|NM_000175|ref|NM_001184722|ens|ENST00000415930|ens|ENST00000356487	Homo sapiens glucose-6-phosphate isomerase (GPI), transcript variant 2, mRNA [NM_000175]	GO:0001525(angiogenesis)|GO:0004347(glucose-6-phosphate isomerase activity)|GO:0005125(cytokine activity)|GO:0005576(extracellular region)|GO:0005615(extracellular space)|GO:0005634(nucleus)|GO:0005730(nucleolus)|GO:0005737(cytoplasm)|GO:0005829(cytosol)|GO:0005886(plasma membrane)|GO:0005975(carbohydrate metabolic process)|GO:0006006(glucose metabolic process)|GO:0006094(gluconeogenesis)|GO:0006…	chr19:34891174-34891233	entg|2821
NM_000969	1.54228	3.64396e-05	0.00115823	1.04679	0.502047	0.813858	1.01812	0.763915	0.930409	A_19_P00812587	RPL5	ref|NM_000969|ens|ENST00000461952|ens|ENST00000470843|ens|ENST00000315741	Homo sapiens ribosomal protein L5 (RPL5), mRNA [NM_000969]	GO:0003723(RNA binding)|GO:0003735(structural constituent of ribosome)|GO:0005515(protein binding)|GO:0005622(intracellular)|GO:0005634(nucleus)|GO:0005730(nucleolus)|GO:0005737(cytoplasm)|GO:0005829(cytosol)|GO:0005840(ribosome)|GO:0006364(rRNA processing)|GO:0006412(translation)|GO:0006414(translational elongation)|GO:0006415(translational termination)|GO:0008097(5S rRNA binding)|GO:0010467(gen…	chr1:93300402-93300460
NM_173546	1.54215	1.07903e-05	0.000583329	1.13955	0.0773897	0.43014	-1.00884	0.894419	0.973098	A_24_P148836	KLHDC8B	ref|NM_173546|ens|ENST00000459846|ens|ENST00000538729|ens|ENST00000332780	Homo sapiens kelch domain containing 8B (KLHDC8B), mRNA [NM_173546]	GO:0005737(cytoplasm)	chr3:49212355-49212509	entg|200942
NM_000274	1.54154	1.37527e-05	0.00067425	1.34811	0.00477364	0.143672	1.36038	0.000846148	0.154413	A_23_P98092	OAT	ref|NM_000274|ref|NM_001171814|ens|ENST00000368845|ens|ENST00000539214	Homo sapiens ornithine aminotransferase (OAT), nuclear gene encoding mitochondrial protein, transcript variant 1, mRNA [NM_000274]	GO:0004587(ornithine-oxo-acid transaminase activity)|GO:0005737(cytoplasm)|GO:0005739(mitochondrion)|GO:0005759(mitochondrial matrix)|GO:0007601(visual perception)|GO:0008483(transaminase activity)|GO:0008652(cellular amino acid biosynthetic process)|GO:0016740(transferase activity)|GO:0030170(pyridoxal phosphate binding)|GO:0034641(cellular nitrogen compound metabolic process)	chr10:126086316-126086257	entg|4942
A_33_P3376836	1.54067	1.2682e-05	0.000642961	1.48323	0.000528818	0.0475035	1.42581	0.000165549	0.111604	A_33_P3376836	A_33_P3376836		Unknown		chr6:001069414-001069473
NM_002998	1.53984	1.05217e-05	0.000577517	1.25314	0.0128012	0.219531	1.0775	0.2483	0.643086	A_33_P3371219	SDC2	ref|NM_002998|gb|FV447147|tc|THC2470252|tc|THC2750857	Homo sapiens syndecan 2 (SDC2), mRNA [NM_002998]	GO:0001666(response to hypoxia)|GO:0005515(protein binding)|GO:0005887(integral to plasma membrane)|GO:0008092(cytoskeletal protein binding)|GO:0008150(biological_process)|GO:0016020(membrane)|GO:0016021(integral to membrane)|GO:0030165(PDZ domain binding)|GO:0031000(response to caffeine)|GO:0042060(wound healing)|GO:0043025(neuronal cell body)|GO:0045202(synapse)|GO:0048813(dendrite morphogenesi…	chr8:97623978-97624037	entg|6383
NM_016194	1.53947	1.09121e-05	0.000585087	1.225	0.0189705	0.25873	1.01048	0.856927	0.961708	A_23_P205778	GNB5	ref|NM_016194|ref|NM_006578|ens|ENST00000358784|ens|ENST00000544480	Homo sapiens guanine nucleotide binding protein (G protein), beta 5 (GNB5), transcript variant 2, mRNA [NM_016194]	GO:0003924(GTPase activity)|GO:0004871(signal transducer activity)|GO:0005634(nucleus)|GO:0005834(heterotrimeric G-protein complex)|GO:0005886(plasma membrane)|GO:0006184(GTP catabolic process)|GO:0007165(signal transduction)|GO:0007186(G-protein coupled receptor protein signaling pathway)	chr15:52414907-52414848	entg|10681
NM_173076	1.53891	9.76741e-06	0.000553284	1.61931	0.00115053	0.0714854	1.18525	0.0509123	0.393151	A_33_P3367984	ABCA12	ref|NM_173076|ref|NM_015657|ens|ENST00000272895|gb|AK096597	Homo sapiens ATP-binding cassette, sub-family A (ABC1), member 12 (ABCA12), transcript variant 1, mRNA [NM_173076]	GO:0000166(nucleotide binding)|GO:0005524(ATP binding)|GO:0005743(mitochondrial inner membrane)|GO:0006810(transport)|GO:0006869(lipid transport)|GO:0016020(membrane)|GO:0016021(integral to membrane)|GO:0016887(ATPase activity)|GO:0019725(cellular homeostasis)	chr2:215796336-215796277	entg|26154
NM_138399	1.5389	9.9265e-05	0.00203074	1.36837	0.00150469	0.0837749	1.01253	0.837141	0.954578	A_23_P428842	TMEM44	ref|NM_138399|ref|NM_001166305|ref|NM_001011655|ref|NM_001166306	Homo sapiens transmembrane protein 44 (TMEM44), transcript variant 1, mRNA [NM_138399]	GO:0016020(membrane)|GO:0016021(integral to membrane)	chr3:194308712-194308653	entg|93109
NM_001109	1.53862	9.23871e-06	0.000545259	1.60927	6.28144e-05	0.0153156	1.24845	0.00542266	0.236159	A_24_P300777	ADAM8	ref|NM_001109|ref|NM_001164489|ref|NM_001164490|gb|D26579	Homo sapiens ADAM metallopeptidase domain 8 (ADAM8), transcript variant 1, mRNA [NM_001109]	GO:0000902(cell morphogenesis)|GO:0001525(angiogenesis)|GO:0002102(podosome)|GO:0002523(leukocyte migration involved in inflammatory response)|GO:0002675(positive regulation of acute inflammatory response)|GO:0002687(positive regulation of leukocyte migration)|GO:0002693(positive regulation of cellular extravasation)|GO:0004222(metalloendopeptidase activity)|GO:0005509(calcium ion binding)|GO:000…	chr10:135076051-135075992	entg|101
NM_018357	1.53829	1.08827e-05	0.000585087	1.20236	0.023624	0.279634	-1.00267	0.97126	0.992567	A_23_P117782	LARP6	ref|NM_018357|ens|ENST00000299213|gb|AK130092|gb|AF443828	Homo sapiens La ribonucleoprotein domain family, member 6 (LARP6), transcript variant 1, mRNA [NM_018357]	GO:0000166(nucleotide binding)|GO:0003676(nucleic acid binding)|GO:0003723(RNA binding)|GO:0005634(nucleus)|GO:0005730(nucleolus)|GO:0005737(cytoplasm)|GO:0005794(Golgi apparatus)|GO:0006396(RNA processing)|GO:0030529(ribonucleoprotein complex)|GO:0043231(intracellular membrane-bounded organelle)	chr15:71123971-71123912	entg|55323
NR_024618	1.53773	0.000143678	0.00252787	1.52171	0.000111774	0.0206602	1.28212	0.00468142	0.232398	A_33_P3413098	LOC100129550	ref|NR_024618|gb|AK127315|tc|THC2694055	Homo sapiens uncharacterized LOC100129550 (LOC100129550), non-coding RNA [NR_024618]		chr3:122611203-122611262	entg|100129550
NM_138410	1.53734	1.61669e-05	0.000730712	1.11869	0.174002	0.569113	1.10602	0.374855	0.735724	A_23_P256413	CMTM7	ref|NM_138410|ref|NM_181472|ens|ENST00000464689|ens|ENST00000334983	Homo sapiens CKLF-like MARVEL transmembrane domain containing 7 (CMTM7), transcript variant 1, mRNA [NM_138410]	GO:0005125(cytokine activity)|GO:0005615(extracellular space)|GO:0006935(chemotaxis)|GO:0016020(membrane)|GO:0016021(integral to membrane)	chr3:32496155-32496214	entg|112616
lincRNA:chrX:97546119-97657219_R	1.53727	1.64964e-05	0.000737936	1.14148	0.0739788	0.424869	1.13334	0.0486143	0.389567	A_19_P00812573	lincRNA:chrX:97546119-97657219_R	lincRNA:chrX:97546119-97657219_R	lincRNA:chrX:97546119-97657219 reverse strand		chrX:97644681-97644622
NM_001025	1.53717	3.18985e-05	0.00106255	1.0801	0.274495	0.665031	1.0267	0.67355	0.895071	A_32_P84605	RPS23	ref|NM_001025|ens|ENST00000503605|ens|ENST00000504293|ens|ENST00000296674	Homo sapiens ribosomal protein S23 (RPS23), mRNA [NM_001025]	GO:0003674(molecular_function)|GO:0003735(structural constituent of ribosome)|GO:0005515(protein binding)|GO:0005622(intracellular)|GO:0005829(cytosol)|GO:0005840(ribosome)|GO:0006412(translation)|GO:0006414(translational elongation)|GO:0006415(translational termination)|GO:0010467(gene expression)|GO:0016032(viral reproduction)|GO:0016070(RNA metabolic process)|GO:0016071(mRNA metabolic process)…	chr5:81573551-81572318	entg|6228
ENST00000413944	1.53569	2.83591e-05	0.00100204	1.59781	8.31877e-05	0.0177477	1.341	0.00695184	0.253228	A_19_P00318978	ENST00000413944	ens|ENST00000413944|ens|ENST00000455420|gb|AY927633|gb|AY927634	Unknown		chr7:81205823-81205764
NM_006465	1.53568	1.6971e-05	0.00075003	1.3732	0.000939286	0.0638821	1.3578	0.00226789	0.198625	A_23_P88580	ARID3B	ref|NM_006465|ens|ENST00000395077|ens|ENST00000346246|gb|AB208830	Homo sapiens AT rich interactive domain 3B (BRIGHT-like) (ARID3B), mRNA [NM_006465]	GO:0003677(DNA binding)|GO:0005622(intracellular)|GO:0005634(nucleus)|GO:0006355(regulation of transcription, DNA-dependent)|GO:0008150(biological_process)	chr15:74890377-74890436	entg|10620
NM_032802	1.53543	4.50544e-05	0.00130756	1.19158	0.0620965	0.402384	1.15463	0.047886	0.388424	A_23_P77073	SPPL2A	ref|NM_032802|ens|ENST00000261854|gb|AK315651|gb|AY169314	Homo sapiens signal peptide peptidase-like 2A (SPPL2A), mRNA [NM_032802]	GO:0004190(aspartic-type endopeptidase activity)|GO:0006508(proteolysis)|GO:0008233(peptidase activity)|GO:0016020(membrane)|GO:0016021(integral to membrane)	chr15:51014368-51012286	entg|84888
NM_001005910	1.53512	1.28454e-05	0.000650287	1.14349	0.0843437	0.440879	1.1674	0.0259559	0.327388	A_23_P301138	IP6K2	ref|NM_001005910|ref|NM_001190316|ref|NM_001190317|ref|NM_001146178	Homo sapiens inositol hexakisphosphate kinase 2 (IP6K2), transcript variant 3, mRNA [NM_001005910]	GO:0000166(nucleotide binding)|GO:0000832(inositol hexakisphosphate 5-kinase activity)|GO:0005524(ATP binding)|GO:0005634(nucleus)|GO:0005654(nucleoplasm)|GO:0008440(inositol trisphosphate 3-kinase activity)|GO:0016301(kinase activity)|GO:0016740(transferase activity)|GO:0019221(cytokine-mediated signaling pathway)|GO:0030308(negative regulation of cell growth)|GO:0043065(positive regulation of a…	chr3:48731295-48731236	entg|51447
NM_032246	1.53479	7.5377e-05	0.00173295	-1.10654	0.155292	0.54819	-1.15571	0.0360992	0.360108	A_24_P65060	MEX3B	ref|NM_032246|ens|ENST00000329713|gb|AL136778|gb|BC036211	Homo sapiens mex-3 homolog B (C. elegans) (MEX3B), mRNA [NM_032246]	GO:0000932(cytoplasmic mRNA processing body)|GO:0003723(RNA binding)|GO:0005509(calcium ion binding)|GO:0005634(nucleus)|GO:0005730(nucleolus)|GO:0005737(cytoplasm)|GO:0006468(protein phosphorylation)|GO:0008270(zinc ion binding)|GO:0046777(protein autophosphorylation)	chr15:82335037-82334978	entg|84206
NM_021963	1.53457	2.61594e-05	0.00095774	1.9894	0.0006501	0.0523524	1.19806	0.011064	0.27667	A_23_P125705	NAP1L2	ref|NM_021963|ens|ENST00000536638|ens|ENST00000373517|gb|AK303676	Homo sapiens nucleosome assembly protein 1-like 2 (NAP1L2), mRNA [NM_021963]	GO:0005634(nucleus)|GO:0005678(chromatin assembly complex)|GO:0006334(nucleosome assembly)	chrX:72432731-72432672	entg|4674
NM_003260	1.53432	1.28878e-05	0.000651082	1.09625	0.245465	0.640864	1.02318	0.713721	0.910881	A_23_P153676	TLE2	ref|NM_003260|ref|NM_001144761|ref|NM_001144762|ens|ENST00000443826	Homo sapiens transducin-like enhancer of split 2 (E(sp1) homolog, Drosophila) (TLE2), transcript variant 1, mRNA [NM_003260]	GO:0003714(transcription corepressor activity)|GO:0005515(protein binding)|GO:0005634(nucleus)|GO:0007165(signal transduction)|GO:0009887(organ morphogenesis)|GO:0016055(Wnt receptor signaling pathway)|GO:0045892(negative regulation of transcription, DNA-dependent)|GO:0090090(negative regulation of canonical Wnt receptor signaling pathway)	chr19:2997943-2997884	entg|7089
NM_014633	1.534	0.000118481	0.00225763	1.20732	0.0280721	0.297635	1.05926	0.320935	0.699013	A_23_P127676	CTR9	ref|NM_014633|ens|ENST00000361367|gb|AK291794|gb|D63875	Homo sapiens Ctr9, Paf1/RNA polymerase II complex component, homolog (S. cerevisiae) (CTR9), mRNA [NM_014633]	GO:0005515(protein binding)|GO:0005634(nucleus)|GO:0010390(histone monoubiquitination)|GO:0016593(Cdc73/Paf1 complex)|GO:0016607(nuclear speck)|GO:0033523(histone H2B ubiquitination)|GO:0042169(SH2 domain binding)	chr11:10800906-10800965	entg|9646
NM_001195685	1.53392	1.07755e-05	0.000583329	1.14606	0.0701034	0.418979	1.00936	0.912028	0.976926	A_33_P3359047	LYPD6	ref|NM_001195685|ref|NM_194317|ens|ENST00000392854|ens|ENST00000418762	Homo sapiens LY6/PLAUR domain containing 6 (LYPD6), transcript variant 1, mRNA [NM_001195685]	GO:0005576(extracellular region)	chr2:150327475-150327534	entg|130574
NM_001193339	1.53372	1.49863e-05	0.000706455	1.2321	0.0198381	0.262764	1.10024	0.200691	0.60177	A_33_P3410484	SLC13A3	ref|NM_001193339|ref|NM_001193340|ref|NM_001011554|ref|NM_022829	Homo sapiens solute carrier family 13 (sodium-dependent dicarboxylate transporter), member 3 (SLC13A3), transcript variant 3, mRNA [NM_001193339]	GO:0005215(transporter activity)|GO:0005624(membrane fraction)|GO:0005886(plasma membrane)|GO:0006811(ion transport)|GO:0006814(sodium ion transport)|GO:0015137(citrate transmembrane transporter activity)|GO:0015141(succinate transmembrane transporter activity)|GO:0015183(L-aspartate transmembrane transporter activity)|GO:0015293(symporter activity)|GO:0015362(high affinity sodium:dicarboxylate s…	chr20:45239145-45239086	entg|64849
NM_015277	1.53231	1.4596e-05	0.000699781	1.83003	1.0637e-05	0.00657329	1.43718	0.00041048	0.129056	A_24_P108311	NEDD4L	ref|NM_015277|ref|NM_001144967|ref|NM_001144964|ref|NM_001144971	Homo sapiens neural precursor cell expressed, developmentally down-regulated 4-like (NEDD4L), transcript variant d, mRNA [NM_015277]	GO:0004842(ubiquitin-protein ligase activity)|GO:0005515(protein binding)|GO:0005622(intracellular)|GO:0005737(cytoplasm)|GO:0006464(protein modification process)|GO:0006814(sodium ion transport)|GO:0006883(cellular sodium ion homeostasis)|GO:0007588(excretion)|GO:0010038(response to metal ion)|GO:0010766(negative regulation of sodium ion transport)|GO:0016567(protein ubiquitination)|GO:0016874(l…	chr18:56065317-56065376	entg|23327
NM_015074	1.5323	1.21334e-05	0.000625733	-1.04637	0.549156	0.838389	-1.00226	0.96824	0.991816	A_23_P201287	KIF1B	ref|NM_015074|ens|ENST00000377081|ens|ENST00000377086|gb|BC047632	Homo sapiens kinesin family member 1B (KIF1B), transcript variant 1, mRNA [NM_015074]	GO:0000166(nucleotide binding)|GO:0003777(microtubule motor activity)|GO:0005515(protein binding)|GO:0005524(ATP binding)|GO:0005737(cytoplasm)|GO:0005739(mitochondrion)|GO:0005856(cytoskeleton)|GO:0005874(microtubule)|GO:0005875(microtubule associated complex)|GO:0006200(ATP catabolic process)|GO:0006915(apoptosis)|GO:0007018(microtubule-based movement)|GO:0007270(neuron-neuron synaptic transmis…	chr1:10441250-10441309	entg|23095
NM_004060	1.53212	3.80986e-05	0.00119134	1.06998	0.337498	0.712403	1.05814	0.366591	0.731111	A_23_P58606	CCNG1	ref|NM_004060|ref|NM_199246|ens|ENST00000393929|ens|ENST00000340828	Homo sapiens cyclin G1 (CCNG1), transcript variant 1, mRNA [NM_004060]	GO:0000079(regulation of cyclin-dependent protein kinase activity)|GO:0005634(nucleus)|GO:0006949(syncytium formation)|GO:0007049(cell cycle)|GO:0007067(mitosis)|GO:0007095(mitotic cell cycle G2/M transition DNA damage checkpoint)|GO:0007420(brain development)|GO:0010243(response to organic nitrogen)|GO:0016049(cell growth)|GO:0019904(protein domain specific binding)|GO:0030425(dendrite)|GO:00430…	chr5:162871009-162871068	entg|900
NM_198461	1.53202	3.98336e-05	0.00121923	1.19398	0.121964	0.502808	1.0045	0.942529	0.985016	A_33_P3315519	LONRF2	ref|NM_198461|ens|ENST00000409647|ens|ENST00000393437|gb|AK127206	Homo sapiens LON peptidase N-terminal domain and ring finger 2 (LONRF2), mRNA [NM_198461]	GO:0004176(ATP-dependent peptidase activity)|GO:0005488(binding)|GO:0006508(proteolysis)|GO:0008270(zinc ion binding)|GO:0046872(metal ion binding)	chr2:100900162-100900103	entg|164832
NM_014583	1.53113	3.56776e-05	0.00114735	1.02536	0.804914	0.942772	1.03057	0.65762	0.887194	A_23_P6771	LMCD1	ref|NM_014583|ens|ENST00000157600|gb|BC000646|gb|AK022176	Homo sapiens LIM and cysteine-rich domains 1 (LMCD1), mRNA [NM_014583]	GO:0000122(negative regulation of transcription from RNA polymerase II promoter)|GO:0003714(transcription corepressor activity)|GO:0005615(extracellular space)|GO:0005634(nucleus)|GO:0005737(cytoplasm)|GO:0006355(regulation of transcription, DNA-dependent)|GO:0008270(zinc ion binding)|GO:0010611(regulation of cardiac muscle hypertrophy)|GO:0031012(extracellular matrix)|GO:0046872(metal ion bindin…	chr3:8609688-8609747	entg|29995
NM_005768	1.53099	1.13366e-05	0.000593602	1.22542	0.0109013	0.205558	1.24632	0.0291508	0.34	A_33_P3295283	LPCAT3	ref|NM_005768|ens|ENST00000535479|ens|ENST00000261407|gb|AK096775	Homo sapiens lysophosphatidylcholine acyltransferase 3 (LPCAT3), mRNA [NM_005768]	GO:0005783(endoplasmic reticulum)|GO:0005789(endoplasmic reticulum membrane)|GO:0008654(phospholipid biosynthetic process)|GO:0016020(membrane)|GO:0016021(integral to membrane)|GO:0016747(transferase activity, transferring acyl groups other than amino-acyl groups)|GO:0047184(1-acylglycerophosphocholine O-acyltransferase activity)	chr12:7085411-7085352	entg|10162
NM_003295	1.53073	3.28415e-05	0.00108158	1.12278	0.189091	0.58537	1.01472	0.805615	0.944715	A_24_P306726	TPT1	ref|NM_003295|ens|ENST00000530705|ens|ENST00000484604|ens|ENST00000529421	Homo sapiens tumor protein, translationally-controlled 1 (TPT1), mRNA [NM_003295]	GO:0005509(calcium ion binding)|GO:0005615(extracellular space)|GO:0005654(nucleoplasm)|GO:0005737(cytoplasm)|GO:0005771(multivesicular body)|GO:0006816(calcium ion transport)|GO:0006874(cellular calcium ion homeostasis)|GO:0006916(anti-apoptosis)|GO:0008134(transcription factor binding)|GO:0009615(response to virus)|GO:0019827(stem cell maintenance)|GO:0042981(regulation of apoptosis)|GO:0045298…	chr13:45913711-45913652	entg|7178
NM_006644	1.53062	3.83225e-05	0.00119278	1.10549	0.183588	0.578609	1.00669	0.915898	0.978236	A_23_P88119	HSPH1	ref|NM_006644|ens|ENST00000320027|gb|D86956|gb|AB003334	Homo sapiens heat shock 105kDa/110kDa protein 1 (HSPH1), mRNA [NM_006644]	GO:0000166(nucleotide binding)|GO:0005524(ATP binding)|GO:0005576(extracellular region)|GO:0005634(nucleus)|GO:0005730(nucleolus)|GO:0005737(cytoplasm)|GO:0005874(microtubule)|GO:0006950(response to stress)|GO:0006986(response to unfolded protein)|GO:0043014(alpha-tubulin binding)|GO:0045345(positive regulation of MHC class I biosynthetic process)|GO:0051085(chaperone mediated protein folding req…	chr13:31710855-31710796	entg|10808
ENST00000503611	1.53061	2.14204e-05	0.000863613	1.29505	0.0120371	0.214112	1.09725	0.213185	0.612945	A_33_P3726306	ENST00000503611	ens|ENST00000503611|gb|AK096792|tc|THC2614600	Homo sapiens cDNA FLJ39473 fis, clone PROST2012890. [AK096792]		chr4:159123848-159123907
NM_014982	1.5304	2.6292e-05	0.000959429	1.57405	0.000104142	0.0198546	1.34384	0.000877996	0.154413	A_33_P3249529	PCNX	ref|NM_014982|ens|ENST00000238570|ens|ENST00000304743|tc|THC2722632	Homo sapiens pecanex homolog (Drosophila) (PCNX), mRNA [NM_014982]	GO:0016020(membrane)|GO:0016021(integral to membrane)	chr14:71581937-71581996	entg|22990
ENST00000361390	1.53023	3.0291e-05	0.0010327	-1.06217	0.651935	0.884192	1.12159	0.0663387	0.421667	A_24_P182122	ND1	ens|ENST00000361390|gb|BC061915|gb|BC001598|gb|AF216862	mitochondrially encoded NADH dehydrogenase 1 [Source:HGNC Symbol;Acc:7455] [ENST00000361390]	GO:0005515(protein binding)|GO:0005739(mitochondrion)|GO:0005743(mitochondrial inner membrane)|GO:0005747(mitochondrial respiratory chain complex I)|GO:0006120(mitochondrial electron transport, NADH to ubiquinone)|GO:0006810(transport)|GO:0006950(response to stress)|GO:0008137(NADH dehydrogenase (ubiquinone) activity)|GO:0014070(response to organic cyclic compound)|GO:0016020(membrane)|GO:0016021…	chrM:3369-3428	entg|4535
NM_014247	1.52918	2.03392e-05	0.000834093	1.25734	0.0148485	0.234185	1.2804	0.00182696	0.188278	A_23_P133095	RAPGEF2	ref|NM_014247|ens|ENST00000264431|gb|AB002311|gb|AF070570	Homo sapiens Rap guanine nucleotide exchange factor (GEF) 2 (RAPGEF2), mRNA [NM_014247]	GO:0000165(MAPKKK cascade)|GO:0004871(signal transducer activity)|GO:0005085(guanyl-nucleotide exchange factor activity)|GO:0005509(calcium ion binding)|GO:0005622(intracellular)|GO:0005886(plasma membrane)|GO:0005887(integral to plasma membrane)|GO:0007264(small GTPase mediated signal transduction)|GO:0016020(membrane)|GO:0017034(Rap guanyl-nucleotide exchange factor activity)|GO:0019933(cAMP-me…	chr4:160281049-160281108	entg|9693
NM_012429	1.52914	0.000104271	0.00209248	1.30689	0.0298082	0.305394	-1.07742	0.470125	0.796581	A_23_P17811	SEC14L2	ref|NM_012429|ref|NM_001204204|ens|ENST00000478762|ens|ENST00000467218	Homo sapiens SEC14-like 2 (S. cerevisiae) (SEC14L2), transcript variant 1, mRNA [NM_012429]	GO:0005215(transporter activity)|GO:0005543(phospholipid binding)|GO:0005622(intracellular)|GO:0005634(nucleus)|GO:0005737(cytoplasm)|GO:0008431(vitamin E binding)|GO:0016021(integral to membrane)|GO:0045540(regulation of cholesterol biosynthetic process)|GO:0045893(positive regulation of transcription, DNA-dependent)	chr22:30818809-30818868	entg|23541
NM_018434	1.52905	1.06821e-05	0.000579227	1.34668	0.00841909	0.183327	1.05423	0.415079	0.762234	A_33_P3255544	RNF130	ref|NM_018434|ens|ENST00000519708|ens|ENST00000520911|ens|ENST00000521389	Homo sapiens ring finger protein 130 (RNF130), mRNA [NM_018434]	GO:0004842(ubiquitin-protein ligase activity)|GO:0005634(nucleus)|GO:0005737(cytoplasm)|GO:0006915(apoptosis)|GO:0008270(zinc ion binding)|GO:0012501(programmed cell death)|GO:0016020(membrane)|GO:0016021(integral to membrane)|GO:0016567(protein ubiquitination)|GO:0016874(ligase activity)|GO:0046872(metal ion binding)	chr5:179397470-179397411	entg|55819
ENST00000494591	1.52888	0.0001895	0.00290984	1.02468	0.717227	0.9095	-1.0316	0.625903	0.872576	A_24_P850428	ENST00000494591	ens|ENST00000494591|ens|ENST00000435879|gb|BC070327|tc|THC2580997	Homo sapiens cDNA clone IMAGE:30318308, partial cds. [BC070327]		chr4:144346386-144346445
NM_003101	1.52808	1.4804e-05	0.000703722	1.12078	0.384588	0.743831	1.10521	0.18782	0.58778	A_24_P216654	SOAT1	ref|NM_003101|gb|BC028940|gb|AL833625|tc|THC2467536	Homo sapiens sterol O-acyltransferase 1 (SOAT1), nuclear gene encoding mitochondrial protein, transcript variant 688113, mRNA [NM_003101]	GO:0000062(fatty-acyl-CoA binding)|GO:0004772(sterol O-acyltransferase activity)|GO:0005783(endoplasmic reticulum)|GO:0005789(endoplasmic reticulum membrane)|GO:0005792(microsome)|GO:0008202(steroid metabolic process)|GO:0008203(cholesterol metabolic process)|GO:0010742(macrophage derived foam cell differentiation)|GO:0010878(cholesterol storage)|GO:0015485(cholesterol binding)|GO:0016020(membran…	chr1:179324324-179324383	entg|6646
NM_021156	1.52784	1.4604e-05	0.000699781	1.16813	0.0839749	0.440487	-1.00996	0.873701	0.967683	A_24_P250535	TMX4	ref|NM_021156|gb|AK075404|gb|AK074838|gb|AY359004	Homo sapiens thioredoxin-related transmembrane protein 4 (TMX4), mRNA [NM_021156]	GO:0006810(transport)|GO:0016020(membrane)|GO:0016021(integral to membrane)|GO:0022900(electron transport chain)|GO:0045454(cell redox homeostasis)	chr20:7962219-7962160	entg|56255
NM_001017998	1.5268	1.50075e-05	0.000706455	1.56569	0.000506721	0.0466422	1.10095	0.339593	0.712973	A_23_P112260	GNG10	ref|NM_001017998|ref|NM_001198664|ref|NM_004125|ens|ENST00000374293	Homo sapiens guanine nucleotide binding protein (G protein), gamma 10 (GNG10), transcript variant 1, mRNA [NM_001017998]	GO:0003924(GTPase activity)|GO:0004871(signal transducer activity)|GO:0005834(heterotrimeric G-protein complex)|GO:0005886(plasma membrane)|GO:0006112(energy reserve metabolic process)|GO:0006184(GTP catabolic process)|GO:0007165(signal transduction)|GO:0007186(G-protein coupled receptor protein signaling pathway)|GO:0007268(synaptic transmission)|GO:0071377(cellular response to glucagon stimulus)	chr9:114429198-114431579	entg|2790
NM_000555	1.52545	1.41921e-05	0.000689257	1.25754	0.0108856	0.205455	1.09018	0.155801	0.55646	A_23_P500328	DCX	ref|NM_000555|ref|NM_001195553|ref|NM_178151|ref|NM_178152	Homo sapiens doublecortin (DCX), transcript variant 1, mRNA [NM_000555]	GO:0001764(neuron migration)|GO:0005737(cytoplasm)|GO:0005829(cytosol)|GO:0005856(cytoskeleton)|GO:0005874(microtubule)|GO:0005875(microtubule associated complex)|GO:0007275(multicellular organismal development)|GO:0007399(nervous system development)|GO:0007411(axon guidance)|GO:0007417(central nervous system development)|GO:0007420(brain development)|GO:0008017(microtubule binding)|GO:0019901(pr…	chrX:110537669-110537610	entg|1641
THC2523617	1.52538	1.04391e-05	0.000576516	1.12173	0.119695	0.499745	1.07504	0.239957	0.635666	A_19_P00800006	Q59GX9	tc|THC2523617	Q59GX9_HUMAN (Q59GX9) Ribosomal protein L5 variant (Fragment), partial (51%) [THC2523617]		chr6:127684016-127684075
NM_001039656	1.52506	1.63245e-05	0.000733212	-1.11699	0.26914	0.660711	1.04606	0.456826	0.789202	A_24_P25234	MTL5	ref|NM_001039656|ens|ENST00000443940|gb|AK128308|gb|AK074817	Homo sapiens metallothionein-like 5, testis-specific (tesmin) (MTL5), transcript variant 2, mRNA [NM_001039656]	GO:0005625(soluble fraction)|GO:0005634(nucleus)|GO:0005737(cytoplasm)|GO:0006875(cellular metal ion homeostasis)|GO:0007275(multicellular organismal development)|GO:0007283(spermatogenesis)|GO:0010038(response to metal ion)|GO:0030154(cell differentiation)|GO:0046872(metal ion binding)	chr11:68504036-68503977	entg|9633
NM_014631	1.52487	0.000269469	0.00359178	-1.03523	0.613654	0.867507	-1.02639	0.652097	0.88425	A_23_P345220	SH3PXD2A	ref|NM_014631|ens|ENST00000315994|ens|ENST00000355946|ens|ENST00000369774	Homo sapiens SH3 and PX domains 2A (SH3PXD2A), mRNA [NM_014631]	GO:0002102(podosome)|GO:0005515(protein binding)|GO:0005737(cytoplasm)|GO:0006801(superoxide metabolic process)|GO:0007154(cell communication)|GO:0030054(cell junction)|GO:0035091(phosphatidylinositol binding)|GO:0042995(cell projection)	chr10:105359548-105359489	entg|9644
NM_004619	1.52447	1.37681e-05	0.00067425	1.23418	0.0511068	0.376138	-1.21997	0.0363551	0.360454	A_23_P201731	TRAF5	ref|NM_004619|ref|NM_001033910|ref|NM_145759|ens|ENST00000336184	Homo sapiens TNF receptor-associated factor 5 (TRAF5), transcript variant 1, mRNA [NM_004619]	GO:0004842(ubiquitin-protein ligase activity)|GO:0004871(signal transducer activity)|GO:0005515(protein binding)|GO:0005737(cytoplasm)|GO:0005813(centrosome)|GO:0007165(signal transduction)|GO:0008270(zinc ion binding)|GO:0008284(positive regulation of cell proliferation)|GO:0009898(internal side of plasma membrane)|GO:0035631(CD40 receptor complex)|GO:0042981(regulation of apoptosis)|GO:0043123(…	chr1:211548188-211548247	entg|7188
NM_001329	1.52384	1.92359e-05	0.000804498	1.30536	0.00258403	0.109089	-1.05793	0.344194	0.716494	A_24_P103922	CTBP2	ref|NM_001329|ref|NM_022802|ref|NM_001083914|ens|ENST00000411419	Homo sapiens C-terminal binding protein 2 (CTBP2), transcript variant 1, mRNA [NM_001329]	GO:0005515(protein binding)|GO:0005634(nucleus)|GO:0008285(negative regulation of cell proliferation)|GO:0016491(oxidoreductase activity)|GO:0016616(oxidoreductase activity, acting on the CH-OH group of donors, NAD or NADP as acceptor)|GO:0017053(transcriptional repressor complex)|GO:0019079(viral genome replication)|GO:0030054(cell junction)|GO:0030154(cell differentiation)|GO:0045202(synapse)|G…	chr10:126681883-126681824	entg|1488
NM_012477	1.52368	1.84674e-05	0.000787988	1.07125	0.341368	0.714972	1.14215	0.0474513	0.387003	A_23_P252808	WBP1	ref|NM_012477|ref|NR_037849|ens|ENST00000494741|ens|ENST00000441673	Homo sapiens WW domain binding protein 1 (WBP1), mRNA [NM_012477]	GO:0005575(cellular_component)|GO:0008150(biological_process)|GO:0050699(WW domain binding)	chr2:74687734-74687793	entg|23559
NM_015205	1.52357	5.11975e-05	0.00140539	1.4688	0.000246273	0.0328138	-1.02992	0.745901	0.924431	A_24_P161973	ATP11A	ref|NM_015205|ref|NM_032189|ens|ENST00000487903|ens|ENST00000375645	Homo sapiens ATPase, class VI, type 11A (ATP11A), transcript variant 1, mRNA [NM_015205]	GO:0000166(nucleotide binding)|GO:0000287(magnesium ion binding)|GO:0004012(phospholipid-translocating ATPase activity)|GO:0005515(protein binding)|GO:0005524(ATP binding)|GO:0005783(endoplasmic reticulum)|GO:0006812(cation transport)|GO:0015662(ATPase activity, coupled to transmembrane movement of ions, phosphorylative mechanism)|GO:0016020(membrane)|GO:0016021(integral to membrane)|GO:0016787(h…	chr13:113540918-113540977	entg|23250
NM_004540	1.52228	2.43879e-05	0.00092123	1.32425	0.00690437	0.16924	1.00194	0.974474	0.993335	A_33_P3239884	NCAM2	ref|NM_004540|ens|ENST00000400546|gb|AK299054|gb|BC036088	Homo sapiens neural cell adhesion molecule 2 (NCAM2), mRNA [NM_004540]	GO:0005886(plasma membrane)|GO:0007155(cell adhesion)|GO:0007158(neuron cell-cell adhesion)|GO:0016021(integral to membrane)|GO:0030424(axon)	chr21:22910417-22910476	entg|4685
XR_109424	1.52224	5.48868e-05	0.00145399	1.32862	0.00490614	0.146124	-1.00027	0.997803	0.999113	A_24_P497464	FLJ37644	ref|XR_109424|ref|XR_111743|gb|AK094963|gb|AK056229	PREDICTED: Homo sapiens hypothetical LOC400618 (FLJ37644), miscRNA [XR_109424]		chr17:70067254-70067195	entg|400618
NM_012228	1.52191	1.69336e-05	0.000749303	1.3037	0.00752503	0.17405	1.02699	0.650662	0.883744	A_23_P97932	MSRB2	ref|NM_012228|ens|ENST00000468633|ens|ENST00000472663|ens|ENST00000376510	Homo sapiens methionine sulfoxide reductase B2 (MSRB2), mRNA [NM_012228]	GO:0000318(protein-methionine-R-oxide reductase activity)|GO:0003700(sequence-specific DNA binding transcription factor activity)|GO:0005739(mitochondrion)|GO:0006355(regulation of transcription, DNA-dependent)|GO:0008113(peptide-methionine-(S)-S-oxide reductase activity)|GO:0008270(zinc ion binding)|GO:0016491(oxidoreductase activity)|GO:0030091(protein repair)|GO:0046872(metal ion binding)	chr10:23409705-23409764	entg|22921
NM_052963	1.52187	1.66943e-05	0.000741457	1.48716	0.000469138	0.044942	1.24127	0.00388136	0.229564	A_24_P248053	TOP1MT	ref|NM_052963|ens|ENST00000517857|ens|ENST00000329245|gb|AK311647	Homo sapiens topoisomerase (DNA) I, mitochondrial (TOP1MT), nuclear gene encoding mitochondrial protein, mRNA [NM_052963]	GO:0000166(nucleotide binding)|GO:0003917(DNA topoisomerase type I activity)|GO:0003918(DNA topoisomerase (ATP-hydrolyzing) activity)|GO:0005524(ATP binding)|GO:0005694(chromosome)|GO:0005739(mitochondrion)|GO:0006265(DNA topological change)|GO:0031490(chromatin DNA binding)|GO:0042645(mitochondrial nucleoid)	chr8:144391634-144391575	entg|116447
NM_176895	1.5211	1.92632e-05	0.000804701	1.26752	0.0120856	0.21423	1.0831	0.322485	0.700262	A_23_P70060	PPAP2A	ref|NM_176895|ref|NM_003711|ens|ENST00000307259|ens|ENST00000264775	Homo sapiens phosphatidic acid phosphatase type 2A (PPAP2A), transcript variant 2, mRNA [NM_176895]	GO:0005624(membrane fraction)|GO:0005886(plasma membrane)|GO:0005887(integral to plasma membrane)|GO:0006629(lipid metabolic process)|GO:0006665(sphingolipid metabolic process)|GO:0007205(activation of protein kinase C activity by G-protein coupled receptor protein signaling pathway)|GO:0008195(phosphatidate phosphatase activity)|GO:0008285(negative regulation of cell proliferation)|GO:0008354(ge…	chr5:54721742-54721155	entg|8611
NM_000662	1.52056	1.6213e-05	0.000730952	1.15693	0.127264	0.510233	1.08131	0.228652	0.626231	A_23_P95594	NAT1	ref|NM_000662|ref|NM_001160170|ref|NM_001160171|ref|NM_001160172	Homo sapiens N-acetyltransferase 1 (arylamine N-acetyltransferase) (NAT1), transcript variant 5, mRNA [NM_000662]	GO:0004060(arylamine N-acetyltransferase activity)|GO:0005737(cytoplasm)|GO:0005829(cytosol)|GO:0006805(xenobiotic metabolic process)|GO:0008152(metabolic process)|GO:0016407(acetyltransferase activity)|GO:0016746(transferase activity, transferring acyl groups)	chr8:18080376-18080435	entg|9
NM_023037	1.52045	1.37255e-05	0.00067425	1.15094	0.103691	0.47634	1.07474	0.264791	0.657064	A_23_P105862	FRY	ref|NM_023037|ens|ENST00000380257|ens|ENST00000267067|ens|ENST00000380250	Homo sapiens furry homolog (Drosophila) (FRY), mRNA [NM_023037]	GO:0006355(regulation of transcription, DNA-dependent)|GO:0016020(membrane)|GO:0016021(integral to membrane)	chr13:32870558-32870617	entg|10129
NM_015537	1.51978	1.12561e-05	0.000591558	-1.02189	0.765843	0.927012	1.01285	0.85264	0.960485	A_23_P32064	NELF	ref|NM_015537|ref|NM_001130969|ref|NM_001130970|ref|NM_001130971	Homo sapiens nasal embryonic LHRH factor (NELF), transcript variant 2, mRNA [NM_015537]	GO:0005634(nucleus)|GO:0005886(plasma membrane)	chr9:140343920-140343861	entg|26012
NM_001099652	1.51891	8.02098e-05	0.00179237	1.1298	0.146535	0.535904	1.05592	0.570114	0.847265	A_33_P3237110	GPR137C	ref|NM_001099652|ens|ENST00000555369|ens|ENST00000321662|gb|BX647179	Homo sapiens G protein-coupled receptor 137C (GPR137C), mRNA [NM_001099652]	GO:0016020(membrane)|GO:0016021(integral to membrane)	chr14:53104305-53104364	entg|283554
NM_176877	1.51887	3.28602e-05	0.00108158	1.30092	0.00294894	0.115189	1.1537	0.0320676	0.347767	A_23_P321034	INADL	ref|NM_176877|ens|ENST00000255202|ens|ENST00000484937|ens|ENST00000371156	Homo sapiens InaD-like (Drosophila) (INADL), mRNA [NM_176877]	GO:0005515(protein binding)|GO:0005622(intracellular)|GO:0005737(cytoplasm)|GO:0005886(plasma membrane)|GO:0005923(tight junction)|GO:0016324(apical plasma membrane)|GO:0030054(cell junction)|GO:0034329(cell junction assembly)|GO:0035556(intracellular signal transduction)|GO:0045216(cell-cell junction organization)|GO:0048471(perinuclear region of cytoplasm)|GO:0070830(tight junction assembly)	chr1:62628634-62628693	entg|10207
NM_001033113	1.51861	1.13995e-05	0.000594731	1.0493	0.565134	0.845917	1.10865	0.344402	0.716773	A_33_P3420224	ENTPD8	ref|NM_001033113|ref|NM_198585|ens|ENST00000461823|ens|ENST00000371506	Homo sapiens ectonucleoside triphosphate diphosphohydrolase 8 (ENTPD8), transcript variant 1, mRNA [NM_001033113]	GO:0000166(nucleotide binding)|GO:0005524(ATP binding)|GO:0005624(membrane fraction)|GO:0005886(plasma membrane)|GO:0009124(nucleoside monophosphate biosynthetic process)|GO:0009133(nucleoside diphosphate biosynthetic process)|GO:0016021(integral to membrane)|GO:0016787(hydrolase activity)|GO:0017110(nucleoside-diphosphatase activity)|GO:0017111(nucleoside-triphosphatase activity)	chr9:140328875-140328816	entg|377841
NM_005067	1.51846	1.11241e-05	0.000588937	1.30272	0.0136149	0.224672	1.00193	0.974526	0.993335	A_33_P3358342	SIAH2	ref|NM_005067|ens|ENST00000312960|gb|AK055290|gb|BC013082	Homo sapiens seven in absentia homolog 2 (Drosophila) (SIAH2), mRNA [NM_005067]	GO:0003714(transcription corepressor activity)|GO:0004842(ubiquitin-protein ligase activity)|GO:0005515(protein binding)|GO:0005634(nucleus)|GO:0005737(cytoplasm)|GO:0005829(cytosol)|GO:0006511(ubiquitin-dependent protein catabolic process)|GO:0007049(cell cycle)|GO:0007264(small GTPase mediated signal transduction)|GO:0007275(multicellular organismal development)|GO:0007411(axon guidance)|GO:000…	chr3:150458997-150458938	entg|6478
NM_015672	1.51653	1.3114e-05	0.000660158	1.54431	0.000118787	0.021612	-1.13183	0.13824	0.534557	A_23_P154962	RIMBP3	ref|NM_015672|ref|NM_001128633|ref|NM_001128635|ens|ENST00000426804	Homo sapiens RIMS binding protein 3 (RIMBP3), mRNA [NM_015672]		chr22:20456128-20456069	entg|85376
NM_005985	1.51573	2.87577e-05	0.00100461	-1.13555	0.124073	0.505955	-1.04149	0.773921	0.933457	A_23_P131846	SNAI1	ref|NM_005985|ens|ENST00000244050|gb|AF125377|gb|BC012910	Homo sapiens snail homolog 1 (Drosophila) (SNAI1), mRNA [NM_005985]	GO:0000122(negative regulation of transcription from RNA polymerase II promoter)|GO:0001649(osteoblast differentiation)|GO:0001707(mesoderm formation)|GO:0001837(epithelial to mesenchymal transition)|GO:0005515(protein binding)|GO:0005622(intracellular)|GO:0005634(nucleus)|GO:0005737(cytoplasm)|GO:0007275(multicellular organismal development)|GO:0008270(zinc ion binding)|GO:0010718(positive regul…	chr20:48605170-48605229	entg|6615
NM_015993	1.51552	7.01364e-05	0.00165929	1.36489	0.00127968	0.0770864	1.04067	0.487017	0.805376	A_23_P43763	PLLP	ref|NM_015993|ens|ENST00000219207|gb|AK313910|gb|HQ448376	Homo sapiens plasmolipin (PLLP), mRNA [NM_015993]	GO:0005216(ion channel activity)|GO:0006811(ion transport)|GO:0009611(response to wounding)|GO:0016020(membrane)|GO:0016021(integral to membrane)|GO:0042552(myelination)|GO:0043218(compact myelin)|GO:0045121(membrane raft)	chr16:57295873-57295814	entg|51090
NM_001012994	1.5142	5.18767e-05	0.00141504	1.1013	0.207401	0.604747	1.1185	0.130281	0.524763	A_33_P3388948	SNX30	ref|NM_001012994|ens|ENST00000374232|gb|AK091599|gb|AK092908	Homo sapiens sorting nexin family member 30 (SNX30), mRNA [NM_001012994]	GO:0005737(cytoplasm)|GO:0007154(cell communication)|GO:0015031(protein transport)|GO:0035091(phosphatidylinositol binding)	chr9:115637058-115637117	entg|401548
CR612178	1.51408	0.000182892	0.00285754	1.02761	0.794926	0.939088	1.09885	0.131211	0.525888	A_24_P341677	CR612178	gb|CR612178|tc|NP1198110	full-length cDNA clone CS0DI015YM13 of Placenta Cot 25-normalized of Homo sapiens (human) [CR612178]		chr14:35857541-35857482
NM_019597	1.51401	2.47321e-05	0.000928217	1.39557	0.00056243	0.0488103	1.35988	0.000473781	0.134747	A_23_P11286	HNRNPH2	ref|NM_019597|ref|NM_001199973|ref|NM_001199974|ref|NM_001032393	Homo sapiens heterogeneous nuclear ribonucleoprotein H2 (H') (HNRNPH2), transcript variant 1, mRNA [NM_019597]	GO:0000166(nucleotide binding)|GO:0000398(nuclear mRNA splicing, via spliceosome)|GO:0003723(RNA binding)|GO:0005634(nucleus)|GO:0005654(nucleoplasm)|GO:0005730(nucleolus)|GO:0005737(cytoplasm)|GO:0008380(RNA splicing)|GO:0010467(gene expression)|GO:0015629(actin cytoskeleton)|GO:0030529(ribonucleoprotein complex)|GO:0030530(heterogeneous nuclear ribonucleoprotein complex)	chrX:100668686-100668745	entg|3188
NM_001740	1.51372	9.66087e-05	0.0020085	1.04796	0.586921	0.855905	1.00536	0.924586	0.98065	A_23_P21092	CALB2	ref|NM_001740|ref|NM_007088|ref|NR_027910|ens|ENST00000467817	Homo sapiens calbindin 2 (CALB2), transcript variant CALB2, mRNA [NM_001740]	GO:0005509(calcium ion binding)|GO:0005737(cytoplasm)|GO:0005921(gap junction)	chr16:71419509-71423668	entg|794
A_19_P00811234	1.51362	2.41696e-05	0.000919624	1.10248	0.20183	0.598604	1.19719	0.136572	0.53201	A_19_P00811234	A_19_P00811234		Unknown		chr18:048554114-048554173
NM_004651	1.51336	2.38619e-05	0.000912763	1.16997	0.079309	0.433693	1.12359	0.0897604	0.46585	A_23_P171366	USP11	ref|NM_004651|ens|ENST00000467378|ens|ENST00000469080|ens|ENST00000218348	Homo sapiens ubiquitin specific peptidase 11 (USP11), mRNA [NM_004651]	GO:0004197(cysteine-type endopeptidase activity)|GO:0004221(ubiquitin thiolesterase activity)|GO:0004843(ubiquitin-specific protease activity)|GO:0005515(protein binding)|GO:0005634(nucleus)|GO:0005737(cytoplasm)|GO:0006508(proteolysis)|GO:0006511(ubiquitin-dependent protein catabolic process)|GO:0008233(peptidase activity)|GO:0016579(protein deubiquitination)	chrX:47107052-47107204	entg|8237
A_33_P3325336	1.51085	0.000131625	0.00241373	1.05591	0.542882	0.836111	1.11858	0.0746201	0.437773	A_33_P3325336	A_33_P3325336		Unknown		chrX:097644673-097644732
NM_001005271	1.51043	1.24797e-05	0.000637177	1.22661	0.0187128	0.257468	1.24153	0.00529456	0.235149	A_33_P3239287	CHD3	ref|NM_001005271|ref|NM_001005273|ref|NM_005852|ens|ENST00000330494	Homo sapiens chromodomain helicase DNA binding protein 3 (CHD3), transcript variant 3, mRNA [NM_001005271]	GO:0000166(nucleotide binding)|GO:0003677(DNA binding)|GO:0004003(ATP-dependent DNA helicase activity)|GO:0004386(helicase activity)|GO:0005515(protein binding)|GO:0005524(ATP binding)|GO:0005634(nucleus)|GO:0005737(cytoplasm)|GO:0005813(centrosome)|GO:0005856(cytoskeleton)|GO:0006355(regulation of transcription, DNA-dependent)|GO:0006357(regulation of transcription from RNA polymerase II promote…	chr17:7816010-7816069	entg|1107
ENST00000381745	1.50966	8.91728e-05	0.00190814	1.26865	0.0285576	0.299743	1.26412	0.00631759	0.249653	A_33_P3320538	NUPL1	ens|ENST00000381745|ens|ENST00000463407|gb|AB007870|ens|ENST00000381747	nucleoporin like 1 [Source:HGNC Symbol;Acc:20261] [ENST00000381745]	GO:0005487(nucleocytoplasmic transporter activity)|GO:0005634(nucleus)|GO:0005635(nuclear envelope)|GO:0005643(nuclear pore)|GO:0005975(carbohydrate metabolic process)|GO:0008645(hexose transport)|GO:0010827(regulation of glucose transport)|GO:0015031(protein transport)|GO:0015758(glucose transport)|GO:0016020(membrane)|GO:0016032(viral reproduction)|GO:0031965(nuclear membrane)|GO:0051028(mRNA t…	chr13:25910360-25910419	entg|9818
NM_012170	1.5095	1.98135e-05	0.000816331	1.2081	0.0192279	0.259759	1.22878	0.00553274	0.237242	A_23_P65870	FBXO22	ref|NM_012170|ens|ENST00000540507|ens|ENST00000453211|gb|AY005144	Homo sapiens F-box protein 22 (FBXO22), transcript variant 2, mRNA [NM_012170]	GO:0000209(protein polyubiquitination)|GO:0004842(ubiquitin-protein ligase activity)|GO:0005634(nucleus)|GO:0005737(cytoplasm)|GO:0006464(protein modification process)|GO:0006511(ubiquitin-dependent protein catabolic process)|GO:0006913(nucleocytoplasmic transport)|GO:0009267(cellular response to starvation)|GO:0010830(regulation of myotube differentiation)|GO:0016567(protein ubiquitination)|GO:0…	chr15:76222250-76222309	entg|26263
NM_052935	1.50945	5.28279e-05	0.00142463	1.06914	0.45335	0.787619	1.1221	0.0700609	0.429692	A_23_P49924	NT5C3L	ref|NM_052935|ref|NR_033465|ref|NR_033464|ens|ENST00000445655	Homo sapiens 5'-nucleotidase, cytosolic III-like (NT5C3L), transcript variant 1, mRNA [NM_052935]	GO:0000166(nucleotide binding)|GO:0000287(magnesium ion binding)|GO:0005515(protein binding)|GO:0005737(cytoplasm)|GO:0008253(5'-nucleotidase activity)|GO:0009117(nucleotide metabolic process)|GO:0016740(transferase activity)|GO:0016787(hydrolase activity)	chr17:39992127-39991482	entg|115024
NM_080821	1.5092	4.67198e-05	0.00133429	1.17391	0.109115	0.483005	1.33798	0.0362421	0.360148	A_23_P68486	C20orf108	ref|NM_080821|ens|ENST00000371384|gb|AK075565|gb|BC017725	Homo sapiens chromosome 20 open reading frame 108 (C20orf108), mRNA [NM_080821]	GO:0016020(membrane)|GO:0016021(integral to membrane)	chr20:54943040-54943099	entg|116151
NM_002840	1.509	1.75644e-05	0.000768671	1.2767	0.00452752	0.141252	1.25662	0.012029	0.28009	A_24_P385313	PTPRF	ref|NM_002840|ref|NM_130440|ens|ENST00000359947|ens|ENST00000496447	Homo sapiens protein tyrosine phosphatase, receptor type, F (PTPRF), transcript variant 1, mRNA [NM_002840]	GO:0001960(negative regulation of cytokine-mediated signaling pathway)|GO:0004725(protein tyrosine phosphatase activity)|GO:0004872(receptor activity)|GO:0005001(transmembrane receptor protein tyrosine phosphatase activity)|GO:0005158(insulin receptor binding)|GO:0005624(membrane fraction)|GO:0005768(endosome)|GO:0005792(microsome)|GO:0005886(plasma membrane)|GO:0005887(integral to plasma membran…	chr1:44089183-44089242	entg|5792
M29548	1.50894	8.63433e-05	0.00187105	1.2476	0.00779591	0.177002	1.1493	0.0334709	0.349595	A_33_P3263277	EEF1A1	gb|M29548	Human elongation factor 1-alpha (EF1A) mRNA, partial cds. [M29548]	GO:0000166(nucleotide binding)|GO:0003746(translation elongation factor activity)|GO:0003924(GTPase activity)|GO:0005515(protein binding)|GO:0005525(GTP binding)|GO:0005634(nucleus)|GO:0005737(cytoplasm)|GO:0005829(cytosol)|GO:0005853(eukaryotic translation elongation factor 1 complex)|GO:0006355(regulation of transcription, DNA-dependent)|GO:0006412(translation)|GO:0006414(translational elongati…	chr6:74227383-74227324	entg|1915
NM_031279	1.5088	1.6312e-05	0.000733212	1.17462	0.331123	0.707809	1.14029	0.0701298	0.42972	A_23_P257231	AGXT2L1	ref|NM_031279|ref|NM_001146590|ref|NM_001146627|ref|NR_027474	Homo sapiens alanine-glyoxylate aminotransferase 2-like 1 (AGXT2L1), transcript variant 1, mRNA [NM_031279]	GO:0005575(cellular_component)|GO:0005739(mitochondrion)|GO:0006520(cellular amino acid metabolic process)|GO:0008453(alanine-glyoxylate transaminase activity)|GO:0016740(transferase activity)|GO:0030170(pyridoxal phosphate binding)	chr4:109663325-109663266	entg|64850
NM_032409	1.50834	1.94241e-05	0.000807657	1.22377	0.0130885	0.221807	1.18032	0.0353591	0.356998	A_23_P23194	PINK1	ref|NM_032409|ens|ENST00000492302|ens|ENST00000400490|ens|ENST00000321556	Homo sapiens PTEN induced putative kinase 1 (PINK1), nuclear gene encoding mitochondrial protein, mRNA [NM_032409]	GO:0000166(nucleotide binding)|GO:0000287(magnesium ion binding)|GO:0000422(mitochondrion degradation)|GO:0004674(protein serine/threonine kinase activity)|GO:0005524(ATP binding)|GO:0005737(cytoplasm)|GO:0005739(mitochondrion)|GO:0005741(mitochondrial outer membrane)|GO:0005829(cytosol)|GO:0006468(protein phosphorylation)|GO:0006950(response to stress)|GO:0007243(intracellular protein kinase cas…	chr1:20977325-20977384	entg|65018
XR_110148	1.50771	4.56597e-05	0.00131872	1.44966	0.000680598	0.0529154	-1.02183	0.740645	0.921839	A_19_P00321743	LOC100130938	ref|XR_110148|ref|XR_111793|linc|TCONS_00026540	PREDICTED: Homo sapiens hypothetical LOC100130938 (LOC100130938), miscRNA [XR_110148]		chr18:59273599-59273540
NM_199168	1.50737	1.33397e-05	0.000664981	1.2162	0.0147059	0.233339	1.42006	0.000267804	0.121428	A_23_P202448	CXCL12	ref|NM_199168|ref|NM_001178134|ens|ENST00000343575|gb|DQ345517	Homo sapiens chemokine (C-X-C motif) ligand 12 (CXCL12), transcript variant 1, mRNA [NM_199168]	GO:0001569(patterning of blood vessels)|GO:0001666(response to hypoxia)|GO:0001667(ameboidal cell migration)|GO:0001764(neuron migration)|GO:0001938(positive regulation of endothelial cell proliferation)|GO:0004871(signal transducer activity)|GO:0005102(receptor binding)|GO:0005576(extracellular region)|GO:0005615(extracellular space)|GO:0005886(plasma membrane)|GO:0006874(cellular calcium ion ho…	chr10:44872947-44872888	entg|6387
NM_178155	1.50729	1.26345e-05	0.000642961	1.45675	0.00738666	0.173494	-1.009	0.889214	0.971775	A_23_P313632	FUT8	ref|NM_178155|ref|NM_178156|ref|NM_004480|ref|NR_038167	Homo sapiens fucosyltransferase 8 (alpha (1,6) fucosyltransferase) (FUT8), transcript variant 1, mRNA [NM_178155]	GO:0000139(Golgi membrane)|GO:0001701(in utero embryonic development)|GO:0005794(Golgi apparatus)|GO:0006487(protein N-linked glycosylation)|GO:0006491(N-glycan processing)|GO:0007179(transforming growth factor beta receptor signaling pathway)|GO:0007229(integrin-mediated signaling pathway)|GO:0007585(respiratory gaseous exchange)|GO:0008424(glycoprotein 6-alpha-L-fucosyltransferase activity)|GO:…	chr14:66209523-66209582	entg|2530
lincRNA:chr4:8359032-8359781_R	1.50727	0.000135277	0.00244567	1.51932	0.000716476	0.0541803	1.38529	0.00325027	0.215734	A_19_P00320573	lincRNA:chr4:8359032-8359781_R	lincRNA:chr4:8359032-8359781_R	lincRNA:chr4:8359032-8359781 reverse strand		chr4:8359416-8359357
NM_022337	1.50723	2.13199e-05	0.000861496	1.27684	0.00440313	0.140033	-1.09896	0.2307	0.627698	A_23_P161563	RAB38	ref|NM_022337|ens|ENST00000243662|gb|BT009842|gb|DQ891126	Homo sapiens RAB38, member RAS oncogene family (RAB38), mRNA [NM_022337]	GO:0000166(nucleotide binding)|GO:0003924(GTPase activity)|GO:0005525(GTP binding)|GO:0005575(cellular_component)|GO:0005886(plasma membrane)|GO:0006184(GTP catabolic process)|GO:0007264(small GTPase mediated signal transduction)|GO:0015031(protein transport)|GO:0042470(melanosome)	chr11:87883009-87882950	entg|23682
NM_000121	1.50712	1.50439e-05	0.000706455	1.23261	0.0120128	0.213908	-1.00571	0.933427	0.982868	A_23_P367899	EPOR	ref|NM_000121|ref|NR_033663|ens|ENST00000222139|gb|M34986	Homo sapiens erythropoietin receptor (EPOR), transcript variant 1, mRNA [NM_000121]	GO:0004872(receptor activity)|GO:0004900(erythropoietin receptor activity)|GO:0005515(protein binding)|GO:0005576(extracellular region)|GO:0005886(plasma membrane)|GO:0005887(integral to plasma membrane)|GO:0007165(signal transduction)|GO:0007204(elevation of cytosolic calcium ion concentration)|GO:0007420(brain development)|GO:0007507(heart development)|GO:0009790(embryo development)|GO:0042802(…	chr19:11488666-11488607	entg|2057
NM_000271	1.5067	2.24453e-05	0.000884049	1.0339	0.624869	0.872039	1.11085	0.109293	0.494599	A_23_P107587	NPC1	ref|NM_000271|ens|ENST00000412552|ens|ENST00000269228|gb|AK293779	Homo sapiens Niemann-Pick disease, type C1 (NPC1), mRNA [NM_000271]	GO:0004872(receptor activity)|GO:0004888(transmembrane receptor activity)|GO:0005515(protein binding)|GO:0005635(nuclear envelope)|GO:0005764(lysosome)|GO:0005765(lysosomal membrane)|GO:0005768(endosome)|GO:0005783(endoplasmic reticulum)|GO:0005887(integral to plasma membrane)|GO:0006914(autophagy)|GO:0007041(lysosomal transport)|GO:0008158(hedgehog receptor activity)|GO:0008206(bile acid metabol…	chr18:21113347-21112218	entg|4864
NM_012296	1.5059	2.86719e-05	0.00100461	1.21263	0.0153886	0.237348	1.13479	0.0494114	0.391578	A_23_P203743	GAB2	ref|NM_012296|ref|NM_080491|ens|ENST00000361507|ens|ENST00000340149	Homo sapiens GRB2-associated binding protein 2 (GAB2), transcript variant 2, mRNA [NM_012296]	GO:0005068(transmembrane receptor protein tyrosine kinase adaptor activity)|GO:0005070(SH3/SH2 adaptor activity)|GO:0005515(protein binding)|GO:0005547(phosphatidylinositol-3,4,5-trisphosphate binding)|GO:0005737(cytoplasm)|GO:0005829(cytosol)|GO:0005886(plasma membrane)|GO:0007169(transmembrane receptor protein tyrosine kinase signaling pathway)|GO:0008284(positive regulation of cell proliferati…	chr11:77926747-77926688	entg|9846
NM_003754	1.50501	1.97326e-05	0.000815751	1.02703	0.711768	0.907693	-1.02079	0.714543	0.911211	A_23_P142776	EIF3F	ref|NM_003754|ens|ENST00000537635|ens|ENST00000309828|ens|ENST00000538607	Homo sapiens eukaryotic translation initiation factor 3, subunit F (EIF3F), mRNA [NM_003754]	GO:0003743(translation initiation factor activity)|GO:0005515(protein binding)|GO:0005737(cytoplasm)|GO:0005829(cytosol)|GO:0005852(eukaryotic translation initiation factor 3 complex)|GO:0006412(translation)|GO:0006413(translational initiation)|GO:0010467(gene expression)|GO:0044267(cellular protein metabolic process)	chr11:8013379-8013670	entg|8665
NM_006464	1.50471	2.17431e-05	0.000871719	1.01701	0.827835	0.951336	1.07779	0.208165	0.608915	A_23_P209933	TGOLN2	ref|NM_006464|ref|NM_001206844|ref|NM_001206841|ref|NM_001206840	Homo sapiens trans-golgi network protein 2 (TGOLN2), transcript variant 1, mRNA [NM_006464]	GO:0005515(protein binding)|GO:0005634(nucleus)|GO:0005730(nucleolus)|GO:0005794(Golgi apparatus)|GO:0005802(trans-Golgi network)|GO:0005886(plasma membrane)|GO:0016021(integral to membrane)|GO:0030133(transport vesicle)	chr2:85553659-85552091	entg|10618
NM_005836	1.50416	3.67068e-05	0.00116223	1.297	0.00434548	0.138705	-1.16692	0.359496	0.726556	A_23_P134714	HRSP12	ref|NM_005836|ens|ENST00000522791|ens|ENST00000254878|gb|X95384	Homo sapiens heat-responsive protein 12 (HRSP12), mRNA [NM_005836]	GO:0004519(endonuclease activity)|GO:0005634(nucleus)|GO:0005730(nucleolus)|GO:0005737(cytoplasm)|GO:0005739(mitochondrion)|GO:0006449(regulation of translational termination)|GO:0016787(hydrolase activity)	chr8:99114874-99114815	entg|10247
NM_020792	1.50415	6.20121e-05	0.00155756	1.16003	0.133718	0.518806	1.2182	0.00812423	0.262192	A_23_P132644	NCEH1	ref|NM_020792|ref|NM_001146276|ref|NM_001146277|ref|NM_001146278	Homo sapiens neutral cholesterol ester hydrolase 1 (NCEH1), transcript variant 2, mRNA [NM_020792]	GO:0004091(carboxylesterase activity)|GO:0005783(endoplasmic reticulum)|GO:0005792(microsome)|GO:0008152(metabolic process)|GO:0016020(membrane)|GO:0016021(integral to membrane)|GO:0016042(lipid catabolic process)|GO:0016787(hydrolase activity)	chr3:172348635-172348576	entg|57552
ENST00000362079	1.50403	0.000593347	0.00591642	-1.07707	0.46432	0.793	1.06251	0.31387	0.694453	A_24_P350200	COX3	ens|ENST00000362079|gb|AK057071|gb|AL359334|gb|L08441	mitochondrially encoded cytochrome c oxidase III [Source:HGNC Symbol;Acc:7422] [ENST00000362079]	GO:0004129(cytochrome-c oxidase activity)|GO:0005739(mitochondrion)|GO:0005743(mitochondrial inner membrane)|GO:0006123(mitochondrial electron transport, cytochrome c to oxygen)|GO:0016020(membrane)|GO:0016021(integral to membrane)|GO:0022904(respiratory electron transport chain)	chrM:9410-9469	entg|4514
NM_147128	1.50371	1.34057e-05	0.000666416	1.12803	0.124397	0.506263	1.19753	0.0122235	0.280702	A_33_P3312842	ZNRF2	ref|NM_147128|ens|ENST00000319243|ens|ENST00000323037|gb|AF513707	Homo sapiens zinc and ring finger 2 (ZNRF2), mRNA [NM_147128]	GO:0005765(lysosomal membrane)|GO:0005768(endosome)|GO:0005886(plasma membrane)|GO:0008270(zinc ion binding)|GO:0010008(endosome membrane)|GO:0016874(ligase activity)|GO:0030054(cell junction)|GO:0042734(presynaptic membrane)|GO:0045202(synapse)|GO:0046872(metal ion binding)	chr7:30407227-30407286	entg|223082
NM_001001937	1.50318	1.32703e-05	0.000662891	1.02981	0.672962	0.892563	1.06064	0.33703	0.710828	A_24_P245358	ATP5A1	ref|NM_001001937|ref|NM_004046|ens|ENST00000542290|ens|ENST00000483666	Homo sapiens ATP synthase, H+ transporting, mitochondrial F1 complex, alpha subunit 1, cardiac muscle (ATP5A1), nuclear gene encoding mitochondrial protein, transcript variant 1, mRNA [NM_001001937]	GO:0000166(nucleotide binding)|GO:0000275(mitochondrial proton-transporting ATP synthase complex, catalytic core F(1))|GO:0001937(negative regulation of endothelial cell proliferation)|GO:0005515(protein binding)|GO:0005524(ATP binding)|GO:0005739(mitochondrion)|GO:0005743(mitochondrial inner membrane)|GO:0005753(mitochondrial proton-transporting ATP synthase complex)|GO:0005759(mitochondrial mat…	chr18:43666447-43666388	entg|498
NM_001099456	1.50257	2.59296e-05	0.000955159	-1.27282	0.0120916	0.21423	-1.11861	0.179063	0.57887	A_23_P352799	NPW	ref|NM_001099456|ens|ENST00000329610|gb|BC160149|gb|BC150534	Homo sapiens neuropeptide W (NPW), mRNA [NM_001099456]	GO:0001664(G-protein-coupled receptor binding)|GO:0005515(protein binding)|GO:0005576(extracellular region)|GO:0007186(G-protein coupled receptor protein signaling pathway)|GO:0007218(neuropeptide signaling pathway)|GO:0007631(feeding behavior)	chr16:2070180-2070239	entg|283869
NM_173483	1.50246	0.000514365	0.00539321	1.16787	0.0376343	0.33488	-1.08812	0.232783	0.629404	A_24_P331150	CYP4F22	ref|NM_173483|ens|ENST00000269703|gb|AK096820|tc|THC2479532	Homo sapiens cytochrome P450, family 4, subfamily F, polypeptide 22 (CYP4F22), mRNA [NM_173483]	GO:0004497(monooxygenase activity)|GO:0005783(endoplasmic reticulum)|GO:0005789(endoplasmic reticulum membrane)|GO:0005792(microsome)|GO:0009055(electron carrier activity)|GO:0016020(membrane)|GO:0016705(oxidoreductase activity, acting on paired donors, with incorporation or reduction of molecular oxygen)|GO:0020037(heme binding)|GO:0046872(metal ion binding)	chr19:15662720-15662779	entg|126410
NM_006714	1.5024	1.64269e-05	0.000735965	1.81388	8.96225e-05	0.0185029	1.08244	0.204125	0.605296	A_23_P72117	SMPDL3A	ref|NM_006714|ens|ENST00000539041|ens|ENST00000368440|gb|AK301365	Homo sapiens sphingomyelin phosphodiesterase, acid-like 3A (SMPDL3A), mRNA [NM_006714]	GO:0004767(sphingomyelin phosphodiesterase activity)|GO:0005515(protein binding)|GO:0005576(extracellular region)|GO:0005615(extracellular space)|GO:0006685(sphingomyelin catabolic process)|GO:0008150(biological_process)|GO:0008152(metabolic process)|GO:0016798(hydrolase activity, acting on glycosyl bonds)	chr6:123130605-123130664	entg|10924
NM_013257	1.50205	1.4465e-05	0.000696763	1.29952	0.0112297	0.207676	-1.15875	0.0884818	0.463785	A_24_P46953	SGK3	ref|NM_013257|ref|NM_001204173|ref|NM_001033578|ref|NM_170709	Homo sapiens serum/glucocorticoid regulated kinase family, member 3 (SGK3), transcript variant 1, mRNA [NM_013257]		chr8:67773851-67773910	entg|23678
AK095793	1.50103	2.69461e-05	0.000969679	1.08434	0.355069	0.725977	1.09104	0.332755	0.708694	A_33_P3618429	PRKXP1	gb|AK095793|gb|Y10481|tc|THC2494015	Homo sapiens cDNA FLJ38474 fis, clone FEBRA2022255. [AK095793]		chr15:101088249-101088190	entg|441733
NM_003542	1.50094	0.00218237	0.014155	1.00784	0.931191	0.98097	-1.01811	0.803782	0.944189	A_23_P214487	HIST1H4C	ref|NM_003542|gb|BC054014|tc|THC2699129	Homo sapiens histone cluster 1, H4c (HIST1H4C), mRNA [NM_003542]		chr6:26104468-26104527	entg|8364
NM_015646	1.50032	1.35184e-05	0.000669913	1.32294	0.0032817	0.120511	1.34095	0.00109859	0.164752	A_23_P2661	RAP1B	ref|NM_015646|ref|NM_001010942|ref|NM_001251921|ref|NM_001251917	Homo sapiens RAP1B, member of RAS oncogene family (RAP1B), transcript variant 1, mRNA [NM_015646]	GO:0000166(nucleotide binding)|GO:0003924(GTPase activity)|GO:0005515(protein binding)|GO:0005525(GTP binding)|GO:0005622(intracellular)|GO:0005737(cytoplasm)|GO:0005829(cytosol)|GO:0005886(plasma membrane)|GO:0005911(cell-cell junction)|GO:0006112(energy reserve metabolic process)|GO:0006184(GTP catabolic process)|GO:0007165(signal transduction)|GO:0007264(small GTPase mediated signal transducti…	chr12:69054229-69054288	entg|5908
NM_001025356	1.49997	1.38444e-05	0.000676035	1.39322	0.00092768	0.063454	1.28156	0.00792965	0.260269	A_23_P389118	ANO6	ref|NM_001025356|ref|NM_001204803|ref|NM_001142678|ens|ENST00000320560	Homo sapiens anoctamin 6 (ANO6), transcript variant 1, mRNA [NM_001025356]	GO:0002543(activation of blood coagulation via clotting cascade)|GO:0005216(ion channel activity)|GO:0005254(chloride channel activity)|GO:0005886(plasma membrane)|GO:0006811(ion transport)|GO:0016021(integral to membrane)|GO:0034707(chloride channel complex)|GO:0097045(phosphatidylserine exposure on blood platelet)	chr12:45825919-45825978	entg|196527
NM_182760	1.49991	5.24538e-05	0.00142212	1.03705	0.628328	0.87379	1.24384	0.0105909	0.273482	A_23_P69242	SUMF1	ref|NM_182760|ref|NM_001164675|ref|NM_001164674|ens|ENST00000272902	Homo sapiens sulfatase modifying factor 1 (SUMF1), transcript variant 1, mRNA [NM_182760]	GO:0005488(binding)|GO:0005783(endoplasmic reticulum)|GO:0005788(endoplasmic reticulum lumen)|GO:0016491(oxidoreductase activity)|GO:0042803(protein homodimerization activity)|GO:0046872(metal ion binding)	chr3:4403152-4403094	entg|285362
NM_174909	1.49893	2.45929e-05	0.000925393	1.30902	0.0125686	0.218047	1.15207	0.059805	0.410638	A_32_P81768	TMEM167A	ref|NM_174909|ens|ENST00000509770|ens|ENST00000504622|ens|ENST00000511118	Homo sapiens transmembrane protein 167A (TMEM167A), mRNA [NM_174909]	GO:0000139(Golgi membrane)|GO:0005794(Golgi apparatus)|GO:0016020(membrane)|GO:0016021(integral to membrane)	chr5:82352693-82352635	entg|153339
NM_017572	1.49889	5.16595e-05	0.00141127	1.20065	0.086744	0.445172	1.13031	0.0953463	0.47477	A_23_P142310	MKNK2	ref|NM_017572|ref|NM_199054|ens|ENST00000250896|ens|ENST00000309340	Homo sapiens MAP kinase interacting serine/threonine kinase 2 (MKNK2), transcript variant 1, mRNA [NM_017572]	GO:0000166(nucleotide binding)|GO:0004674(protein serine/threonine kinase activity)|GO:0005524(ATP binding)|GO:0006417(regulation of translation)|GO:0006468(protein phosphorylation)|GO:0007166(cell surface receptor linked signaling pathway)|GO:0007243(intracellular protein kinase cascade)|GO:0030097(hemopoiesis)|GO:0046872(metal ion binding)|GO:0071243(cellular response to arsenic-containing subs…	chr19:2037572-2037513	entg|2872
THC2703660	1.49868	2.84257e-05	0.00100204	1.03956	0.607692	0.864576	-1.26447	0.00954005	0.26939	A_33_P3219295	THC2703660	tc|THC2703660	Q9BSH2_HUMAN (Q9BSH2) MARVELD3 protein (Fragment), partial (6%) [THC2703660]		chr16:071657672-071657613
NM_018110	1.49852	1.59396e-05	0.000722413	1.17297	0.0524769	0.379575	-1.26285	0.0063078	0.249543	A_24_P48069	DOK4	ref|NM_018110|ens|ENST00000340099|gb|BC001540|gb|BC003541	Homo sapiens docking protein 4 (DOK4), mRNA [NM_018110]	GO:0000165(MAPKKK cascade)|GO:0005057(receptor signaling protein activity)|GO:0005158(insulin receptor binding)|GO:0007169(transmembrane receptor protein tyrosine kinase signaling pathway)|GO:0007399(nervous system development)	chr16:57506193-57506134	entg|55715
NM_014522	1.49802	0.000211418	0.00311258	1.07793	0.384172	0.743573	-1.09329	0.165816	0.565969	A_33_P3403887	PCDH11X	ref|NM_014522|ens|ENST00000361724|gb|AB026187|gb|AJ564934	Homo sapiens protocadherin 11 X-linked (PCDH11X), transcript variant a, mRNA [NM_014522]	GO:0005509(calcium ion binding)|GO:0005886(plasma membrane)|GO:0005887(integral to plasma membrane)|GO:0007155(cell adhesion)|GO:0007156(homophilic cell adhesion)|GO:0010923(negative regulation of phosphatase activity)	chrX:91134246-91134305	entg|27328
XR_109878	1.49779	1.90233e-05	0.000800274	1.45025	0.000440668	0.0443376	1.33032	0.00117256	0.164811	A_33_P3494875	LOC100506748	ref|XR_109878|ref|XR_112381|gb|AK093903|tc|THC2495612	PREDICTED: Homo sapiens hypothetical LOC100506748 (LOC100506748), miscRNA [XR_109878]		chr2:114464807-114464748	entg|100506748
ENST00000421640	1.49771	5.83385e-05	0.00150646	1.15112	0.0620293	0.402384	1.19401	0.043107	0.377704	A_19_P00801088	LOC100289026	ens|ENST00000421640|ens|ENST00000415543|ens|ENST00000452738|ref|XR_110942	PREDICTED: Homo sapiens hypothetical LOC100289026 (LOC100289026), miscRNA [XR_110942]		chr1:143394379-143394438
NM_001004333	1.49766	1.50087e-05	0.000706455	1.0249	0.774094	0.929946	1.22444	0.00681279	0.2524	A_33_P3382351	RNASEK	ref|NM_001004333|ref|NR_037715|ref|NR_037716|ref|NR_037717	Homo sapiens ribonuclease, RNase K (RNASEK), transcript variant 1, mRNA [NM_001004333]	GO:0004521(endoribonuclease activity)|GO:0005575(cellular_component)|GO:0009303(rRNA transcription)|GO:0016020(membrane)|GO:0016021(integral to membrane)|GO:0016787(hydrolase activity)	chr17:6917791-6917850	entg|440400
NM_001032281	1.49677	6.87841e-05	0.00164191	1.55226	0.00114132	0.0712666	1.177	0.0237804	0.321382	A_23_P330070	TFPI	ref|NM_001032281|ens|ENST00000339091|ens|ENST00000409676|gb|HQ447091	Homo sapiens tissue factor pathway inhibitor (lipoprotein-associated coagulation inhibitor) (TFPI), transcript variant 2, mRNA [NM_001032281]	GO:0004866(endopeptidase inhibitor activity)|GO:0004867(serine-type endopeptidase inhibitor activity)|GO:0005576(extracellular region)|GO:0005615(extracellular space)|GO:0005886(plasma membrane)|GO:0007596(blood coagulation)|GO:0007598(blood coagulation, extrinsic pathway)|GO:0010951(negative regulation of endopeptidase activity)	chr2:188343465-188343406	entg|7035
NM_025130	1.49663	2.8514e-05	0.00100204	1.06979	0.395216	0.751292	1.13507	0.0469308	0.386145	A_33_P3335233	HKDC1	ref|NM_025130|ens|ENST00000395086|ens|ENST00000395087|ens|ENST00000486754	Homo sapiens hexokinase domain containing 1 (HKDC1), mRNA [NM_025130]	GO:0000166(nucleotide binding)|GO:0004396(hexokinase activity)|GO:0005524(ATP binding)|GO:0005634(nucleus)|GO:0005730(nucleolus)|GO:0005739(mitochondrion)|GO:0005975(carbohydrate metabolic process)|GO:0006096(glycolysis)|GO:0016301(kinase activity)|GO:0016740(transferase activity)	chr10:71017113-71017172	entg|80201
NM_012080	1.49662	2.84624e-05	0.00100204	1.01996	0.823248	0.949688	1.0091	0.893908	0.973038	A_23_P254842	HDHD1	ref|NM_012080|ref|NM_001135565|ref|NM_001178136|ens|ENST00000544385	Homo sapiens haloacid dehalogenase-like hydrolase domain containing 1 (HDHD1), transcript variant 2, mRNA [NM_012080]	GO:0003674(molecular_function)|GO:0005575(cellular_component)|GO:0008150(biological_process)|GO:0009117(nucleotide metabolic process)|GO:0016787(hydrolase activity)|GO:0016791(phosphatase activity)|GO:0046872(metal ion binding)	chrX:6967420-6967361	entg|8226
NM_024769	1.49661	0.000356889	0.00426387	-1.13254	0.272199	0.663279	-1.21858	0.136857	0.532194	A_23_P35995	CLMP	ref|NM_024769|ens|ENST00000448775|gb|AY326422|gb|AY358340	Homo sapiens CXADR-like membrane protein (CLMP), mRNA [NM_024769]	GO:0005624(membrane fraction)|GO:0005886(plasma membrane)|GO:0005923(tight junction)|GO:0016021(integral to membrane)|GO:0030054(cell junction)	chr11:122943288-122943229	entg|79827
NM_006835	1.49631	2.21138e-05	0.000880668	1.16728	0.0432196	0.351001	1.13177	0.0912606	0.468215	A_23_P69521	CCNI	ref|NM_006835|ens|ENST00000537948|ens|ENST00000237654|gb|CR541783	Homo sapiens cyclin I (CCNI), mRNA [NM_006835]	GO:0007283(spermatogenesis)	chr4:77969564-77969505	entg|10983
NM_015541	1.49623	1.40098e-05	0.000682252	1.30194	0.029209	0.301732	1.00076	0.992123	0.997786	A_23_P109636	LRIG1	ref|NM_015541|ens|ENST00000383702|ens|ENST00000496559|ens|ENST00000383703	Homo sapiens leucine-rich repeats and immunoglobulin-like domains 1 (LRIG1), mRNA [NM_015541]	GO:0016020(membrane)|GO:0016021(integral to membrane)	chr3:66429656-66429597	entg|26018
NM_000528	1.49525	6.20002e-05	0.00155756	-1.00204	0.975676	0.99315	1.01671	0.768877	0.932024	A_24_P370156	MAN2B1	ref|NM_000528|ref|NM_001173498|ens|ENST00000466794|ens|ENST00000456935	Homo sapiens mannosidase, alpha, class 2B, member 1 (MAN2B1), transcript variant 1, mRNA [NM_000528]	GO:0004559(alpha-mannosidase activity)|GO:0005537(mannose binding)|GO:0005625(soluble fraction)|GO:0005764(lysosome)|GO:0005975(carbohydrate metabolic process)|GO:0006013(mannose metabolic process)|GO:0006464(protein modification process)|GO:0006517(protein deglycosylation)|GO:0007611(learning or memory)|GO:0008270(zinc ion binding)|GO:0030246(carbohydrate binding)|GO:0046872(metal ion binding)	chr19:12760201-12760018	entg|4125
NR_001290	1.49479	0.000603499	0.00598854	-1.07327	0.416003	0.763605	1.24435	0.0253383	0.32568	A_33_P3280157	SNORD116-19	ref|NR_001290|ref|NR_003331|ref|NR_003332|ref|NR_003333	Homo sapiens small nucleolar RNA, C/D box 116-19 (SNORD116-19), small nucleolar RNA [NR_001290]		chr15:25328768-25328827	entg|727708
NM_015669	1.49437	4.31746e-05	0.00128741	1.12829	0.123859	0.505832	1.07082	0.307374	0.690137	A_23_P69863	PCDHB5	ref|NM_015669|ens|ENST00000231134|gb|AF217753|gb|AK023190	Homo sapiens protocadherin beta 5 (PCDHB5), mRNA [NM_015669]	GO:0005509(calcium ion binding)|GO:0005886(plasma membrane)|GO:0007155(cell adhesion)|GO:0007156(homophilic cell adhesion)|GO:0007268(synaptic transmission)|GO:0007416(synapse assembly)|GO:0016021(integral to membrane)|GO:0016339(calcium-dependent cell-cell adhesion)	chr5:140517455-140517514	entg|26167
NM_018941	1.4935	0.000202591	0.00303691	1.45441	0.000731136	0.0549379	1.23901	0.00507037	0.235149	A_23_P407206	CLN8	ref|NM_018941|ens|ENST00000331222|gb|AK096736|tc|THC2475734	Homo sapiens ceroid-lipofuscinosis, neuronal 8 (epilepsy, progressive with mental retardation) (CLN8), mRNA [NM_018941]	GO:0001306(age-dependent response to oxidative stress)|GO:0005783(endoplasmic reticulum)|GO:0005789(endoplasmic reticulum membrane)|GO:0005793(ER-Golgi intermediate compartment)|GO:0006644(phospholipid metabolic process)|GO:0006672(ceramide metabolic process)|GO:0006869(lipid transport)|GO:0007006(mitochondrial membrane organization)|GO:0007040(lysosome organization)|GO:0007399(nervous system dev…	chr8:1734642-1734701	entg|2055
NM_002294	1.49261	1.47057e-05	0.000701839	1.13212	0.12188	0.502808	1.06098	0.403638	0.754818	A_24_P396231	LAMP2	ref|NM_002294|ref|NM_001122606|gb|AK226066|gb|BC040653	Homo sapiens lysosomal-associated membrane protein 2 (LAMP2), transcript variant A, mRNA [NM_002294]	GO:0002576(platelet degranulation)|GO:0005624(membrane fraction)|GO:0005764(lysosome)|GO:0005765(lysosomal membrane)|GO:0005768(endosome)|GO:0005770(late endosome)|GO:0005886(plasma membrane)|GO:0007596(blood coagulation)|GO:0010008(endosome membrane)|GO:0016020(membrane)|GO:0016021(integral to membrane)|GO:0030168(platelet activation)|GO:0031088(platelet dense granule membrane)	chrX:119560132-119560073	entg|3920
NM_006996	1.49221	4.08325e-05	0.00123603	1.69301	0.000361364	0.0396086	1.22914	0.0207675	0.313588	A_23_P160466	SLC19A2	ref|NM_006996|ens|ENST00000236137|ens|ENST00000367802|ens|ENST00000367804	Homo sapiens solute carrier family 19 (thiamine transporter), member 2 (SLC19A2), mRNA [NM_006996]	GO:0005542(folic acid binding)|GO:0005886(plasma membrane)|GO:0006766(vitamin metabolic process)|GO:0006767(water-soluble vitamin metabolic process)|GO:0006810(transport)|GO:0008517(folic acid transporter activity)|GO:0008518(reduced folate carrier activity)|GO:0015234(thiamine transmembrane transporter activity)|GO:0015403(thiamine uptake transmembrane transporter activity)|GO:0015884(folic acid…	chr1:169433321-169433262	entg|10560
NM_021005	1.49184	4.47081e-05	0.00130491	1.56793	7.93001e-05	0.0173309	1.12796	0.0784506	0.443786	A_23_P88589	NR2F2	ref|NM_021005|ref|NM_001145157|ref|NM_001145155|ref|NM_001145156	Homo sapiens nuclear receptor subfamily 2, group F, member 2 (NR2F2), transcript variant 1, mRNA [NM_021005]	GO:0000122(negative regulation of transcription from RNA polymerase II promoter)|GO:0001764(neuron migration)|GO:0001937(negative regulation of endothelial cell proliferation)|GO:0001945(lymph vessel development)|GO:0001972(retinoic acid binding)|GO:0003677(DNA binding)|GO:0003700(sequence-specific DNA binding transcription factor activity)|GO:0003706(ligand-regulated transcription factor activit…	chr15:96881957-96882016	entg|7026
NM_001252	1.49129	4.35686e-05	0.00129141	1.83993	0.00924238	0.190992	1.12263	0.178129	0.578535	A_33_P3243449	CD70	ref|NM_001252|ens|ENST00000245903|gb|S69339|gb|CS075584	Homo sapiens CD70 molecule (CD70), mRNA [NM_001252]	GO:0000299(integral to membrane of membrane fraction)|GO:0002020(protease binding)|GO:0005102(receptor binding)|GO:0005125(cytokine activity)|GO:0005164(tumor necrosis factor receptor binding)|GO:0005515(protein binding)|GO:0005615(extracellular space)|GO:0005886(plasma membrane)|GO:0005887(integral to plasma membrane)|GO:0006917(induction of apoptosis)|GO:0006955(immune response)|GO:0007165(sign…	chr19:6585926-6585867	entg|970
NM_006742	1.49012	2.4374e-05	0.00092123	1.40966	0.000772983	0.0564659	1.38358	0.000311093	0.121428	A_23_P390596	PSKH1	ref|NM_006742|ens|ENST00000291041|gb|AJ272212|gb|BC021584	Homo sapiens protein serine kinase H1 (PSKH1), mRNA [NM_006742]	GO:0000166(nucleotide binding)|GO:0004674(protein serine/threonine kinase activity)|GO:0005524(ATP binding)|GO:0005575(cellular_component)|GO:0005634(nucleus)|GO:0005737(cytoplasm)|GO:0005783(endoplasmic reticulum)|GO:0005789(endoplasmic reticulum membrane)|GO:0005794(Golgi apparatus)|GO:0005815(microtubule organizing center)|GO:0005856(cytoskeleton)|GO:0005886(plasma membrane)|GO:0006468(protein…	chr16:67963478-67963537	entg|5681
NM_001512	1.48975	1.50957e-05	0.000706455	1.03194	0.663531	0.88847	1.00247	0.966092	0.991209	A_23_P110941	GSTA4	ref|NM_001512|ens|ENST00000370960|ens|ENST00000541324|ens|ENST00000486559	Homo sapiens glutathione S-transferase alpha 4 (GSTA4), mRNA [NM_001512]	GO:0004364(glutathione transferase activity)|GO:0005737(cytoplasm)|GO:0005829(cytosol)|GO:0006749(glutathione metabolic process)|GO:0006805(xenobiotic metabolic process)|GO:0008152(metabolic process)|GO:0016740(transferase activity)|GO:0042803(protein homodimerization activity)	chr6:52843197-52843138	entg|2941
A_33_P3375668	1.48952	8.88601e-05	0.00190486	1.18475	0.0328909	0.317539	1.25862	0.00283403	0.207256	A_33_P3375668	A_33_P3375668		Unknown		chr22:024665373-024665314
NM_002064	1.48876	2.63596e-05	0.000960143	1.07938	0.271076	0.662072	1.13454	0.0901644	0.466626	A_23_P69908	GLRX	ref|NM_002064|ref|NM_001243658|ref|NM_001243659|ref|NM_001118890	Homo sapiens glutaredoxin (thioltransferase) (GLRX), transcript variant 1, mRNA [NM_002064]	GO:0005737(cytoplasm)|GO:0005829(cytosol)|GO:0006810(transport)|GO:0009055(electron carrier activity)|GO:0015035(protein disulfide oxidoreductase activity)|GO:0015038(glutathione disulfide oxidoreductase activity)|GO:0015949(nucleobase, nucleoside and nucleotide interconversion)|GO:0022900(electron transport chain)|GO:0045454(cell redox homeostasis)|GO:0047485(protein N-terminus binding)|GO:00550…	chr5:95149862-95149803	entg|2745
NM_004330	1.48756	1.9398e-05	0.000807507	1.36497	0.00161173	0.0866079	1.26358	0.00837356	0.262709	A_33_P3227467	BNIP2	ref|NM_004330|ens|ENST00000478981|ens|ENST00000415213|gb|BC002461	Homo sapiens BCL2/adenovirus E1B 19kDa interacting protein 2 (BNIP2), mRNA [NM_004330]	GO:0005096(GTPase activator activity)|GO:0005509(calcium ion binding)|GO:0005515(protein binding)|GO:0005635(nuclear envelope)|GO:0005737(cytoplasm)|GO:0005829(cytosol)|GO:0006915(apoptosis)|GO:0006916(anti-apoptosis)|GO:0042692(muscle cell differentiation)|GO:0043231(intracellular membrane-bounded organelle)|GO:0043410(positive regulation of MAPKKK cascade)|GO:0043547(positive regulation of GTPa…	chr15:59955154-59955095	entg|663
NM_000956	1.4856	5.51693e-05	0.00145824	1.14219	0.113902	0.491176	1.05553	0.354811	0.724169	A_23_P151710	PTGER2	ref|NM_000956|ens|ENST00000245457|gb|U19487|tc|THC2475385	Homo sapiens prostaglandin E receptor 2 (subtype EP2), 53kDa (PTGER2), mRNA [NM_000956]	GO:0004871(signal transducer activity)|GO:0004872(receptor activity)|GO:0004930(G-protein coupled receptor activity)|GO:0004957(prostaglandin E receptor activity)|GO:0005886(plasma membrane)|GO:0005887(integral to plasma membrane)|GO:0007186(G-protein coupled receptor protein signaling pathway)|GO:0042127(regulation of cell proliferation)	chr14:52794430-52794489	entg|5732
NM_198490	1.48526	7.39554e-05	0.00171456	1.36666	0.00136507	0.079946	1.14544	0.0470817	0.386156	A_24_P277295	RAB43	ref|NM_198490|ref|NM_001204890|ref|NM_001204887|ref|NM_001204888	Homo sapiens RAB43, member RAS oncogene family (RAB43), transcript variant 1, mRNA [NM_198490]	GO:0000166(nucleotide binding)|GO:0005525(GTP binding)|GO:0005886(plasma membrane)|GO:0007264(small GTPase mediated signal transduction)|GO:0015031(protein transport)	chr3:128806580-128806521	entg|339122
A_24_P401100	1.48493	1.55873e-05	0.000713511	1.073	0.333712	0.709468	1.09602	0.155966	0.556677	A_24_P401100	A_24_P401100		Unknown		chr16:016025917-016025856
NM_005027	1.48468	1.55288e-05	0.000712657	1.16638	0.0650745	0.408533	1.27005	0.00208972	0.194445	A_33_P3367855	PIK3R2	ref|NM_005027|ens|ENST00000222254|gb|BC070082|gb|BC090249	Homo sapiens phosphoinositide-3-kinase, regulatory subunit 2 (beta) (PIK3R2), mRNA [NM_005027]	GO:0005515(protein binding)|GO:0005622(intracellular)|GO:0005829(cytosol)|GO:0005942(phosphatidylinositol 3-kinase complex)|GO:0007165(signal transduction)|GO:0007264(small GTPase mediated signal transduction)|GO:0007596(blood coagulation)|GO:0008286(insulin receptor signaling pathway)|GO:0008543(fibroblast growth factor receptor signaling pathway)|GO:0016303(1-phosphatidylinositol-3-kinase activ…	chr19:18281283-18281342	entg|5296
NM_006868	1.48449	2.31115e-05	0.000897468	-1.10142	0.173013	0.567693	-1.11328	0.3923	0.748235	A_24_P236799	RAB31	ref|NM_006868|ens|ENST00000306096|gb|AF183421|gb|BE620134	Homo sapiens RAB31, member RAS oncogene family (RAB31), mRNA [NM_006868]	GO:0000166(nucleotide binding)|GO:0003924(GTPase activity)|GO:0005525(GTP binding)|GO:0005769(early endosome)|GO:0005770(late endosome)|GO:0005802(trans-Golgi network)|GO:0005886(plasma membrane)|GO:0006184(GTP catabolic process)|GO:0007264(small GTPase mediated signal transduction)|GO:0015031(protein transport)|GO:0048193(Golgi vesicle transport)	chr18:9862231-9862290	entg|11031
NM_004827	1.48418	6.63328e-05	0.00161186	1.29572	0.00599618	0.159466	1.02099	0.714238	0.911176	A_33_P3361067	ABCG2	ref|NM_004827|ens|ENST00000237612|ens|ENST00000515655|gb|BC092408	Homo sapiens ATP-binding cassette, sub-family G (WHITE), member 2 (ABCG2), mRNA [NM_004827]	GO:0000166(nucleotide binding)|GO:0005215(transporter activity)|GO:0005515(protein binding)|GO:0005524(ATP binding)|GO:0005886(plasma membrane)|GO:0006810(transport)|GO:0006879(cellular iron ion homeostasis)|GO:0008559(xenobiotic-transporting ATPase activity)|GO:0015232(heme transporter activity)|GO:0015886(heme transport)|GO:0016021(integral to membrane)|GO:0016887(ATPase activity)|GO:0042493(re…	chr4:89011562-89011503	entg|9429
NM_020447	1.48391	7.19082e-05	0.00168674	1.1109	0.207022	0.604488	1.08827	0.170728	0.570791	A_23_P372771	C15orf17	ref|NM_020447|ens|ENST00000357635|gb|AK000005|gb|AK001572	Homo sapiens chromosome 15 open reading frame 17 (C15orf17), mRNA [NM_020447]	GO:0004129(cytochrome-c oxidase activity)	chr15:75193321-75193262	entg|57184
lincRNA:chrX:48575281-48593031_R	1.48362	0.000140359	0.00249384	-1.10181	0.178081	0.572222	1.08453	0.366759	0.731111	A_19_P00808579	lincRNA:chrX:48575281-48593031_R	lincRNA:chrX:48575281-48593031_R	lincRNA:chrX:48575281-48593031 reverse strand		chrX:48579529-48579470
NM_001205315	1.48319	2.21115e-05	0.000880668	1.43535	0.00223416	0.102196	1.13332	0.0484057	0.38916	A_33_P3318322	STEAP4	ref|NM_001205315|ref|NM_024636|ens|ENST00000380079|gb|AK307644	Homo sapiens STEAP family member 4 (STEAP4), transcript variant 2, mRNA [NM_001205315]	GO:0000139(Golgi membrane)|GO:0000166(nucleotide binding)|GO:0005506(iron ion binding)|GO:0005794(Golgi apparatus)|GO:0005886(plasma membrane)|GO:0006811(ion transport)|GO:0009055(electron carrier activity)|GO:0016021(integral to membrane)|GO:0016491(oxidoreductase activity)|GO:0045444(fat cell differentiation)|GO:0046872(metal ion binding)|GO:0050660(flavin adenine dinucleotide binding)|GO:00550…	chr7:87912171-87912112	entg|79689
NM_004816	1.48319	1.81809e-05	0.000783219	1.06701	0.374532	0.738758	1.07044	0.449893	0.784687	A_23_P422831	FAM189A2	ref|NM_004816|ref|NM_001127608|ens|ENST00000257515|ens|ENST00000455972	Homo sapiens family with sequence similarity 189, member A2 (FAM189A2), transcript variant 1, mRNA [NM_004816]	GO:0003674(molecular_function)|GO:0005575(cellular_component)|GO:0008150(biological_process)|GO:0016020(membrane)|GO:0016021(integral to membrane)	chr9:72007284-72007343	entg|9413
NM_153228	1.48299	2.87399e-05	0.00100461	1.48901	0.000204773	0.029236	-1.21882	0.032906	0.348113	A_23_P350698	ANKFN1	ref|NM_153228|ens|ENST00000318698|gb|AK095654|tc|THC2479955	Homo sapiens ankyrin-repeat and fibronectin type III domain containing 1 (ANKFN1), mRNA [NM_153228]		chr17:54558048-54558107	entg|162282
NM_172037	1.48227	2.91069e-05	0.00100992	1.13157	0.107102	0.480625	1.19533	0.0998442	0.481021	A_32_P25050	RDH10	ref|NM_172037|ens|ENST00000240285|gb|BC067131|gb|CA439969	Homo sapiens retinol dehydrogenase 10 (all-trans) (RDH10), mRNA [NM_172037]	GO:0000166(nucleotide binding)|GO:0001656(metanephros development)|GO:0001701(in utero embryonic development)|GO:0002138(retinoic acid biosynthetic process)|GO:0004745(retinol dehydrogenase activity)|GO:0005624(membrane fraction)|GO:0005634(nucleus)|GO:0005737(cytoplasm)|GO:0005783(endoplasmic reticulum)|GO:0005789(endoplasmic reticulum membrane)|GO:0005792(microsome)|GO:0007601(visual perception…	chr8:74236460-74236519	entg|157506
NM_031157	1.48169	7.85435e-05	0.00177612	1.06431	0.358267	0.727998	1.03816	0.516874	0.820425	A_32_P42197	HNRNPA1	ref|NM_031157|ref|NM_002136|ens|ENST00000340913|ens|ENST00000330752	Homo sapiens heterogeneous nuclear ribonucleoprotein A1 (HNRNPA1), transcript variant 2, mRNA [NM_031157]	GO:0000166(nucleotide binding)|GO:0000398(nuclear mRNA splicing, via spliceosome)|GO:0003697(single-stranded DNA binding)|GO:0003723(RNA binding)|GO:0003727(single-stranded RNA binding)|GO:0005634(nucleus)|GO:0005654(nucleoplasm)|GO:0005681(spliceosomal complex)|GO:0005730(nucleolus)|GO:0005737(cytoplasm)|GO:0006397(mRNA processing)|GO:0006405(RNA export from nucleus)|GO:0006810(transport)|GO:000…	chr12:54678778-54678837	entg|3178
NM_000297	1.48153	4.72883e-05	0.00134328	1.21922	0.0301853	0.30678	1.22094	0.0124382	0.280712	A_24_P106112	PKD2	ref|NM_000297|ens|ENST00000237596|gb|U50928|gb|AF113693	Homo sapiens polycystic kidney disease 2 (autosomal dominant) (PKD2), mRNA [NM_000297]	GO:0001822(kidney development)|GO:0001892(embryonic placenta development)|GO:0002133(polycystin complex)|GO:0003127(detection of nodal flow)|GO:0005102(receptor binding)|GO:0005216(ion channel activity)|GO:0005247(voltage-gated chloride channel activity)|GO:0005248(voltage-gated sodium channel activity)|GO:0005267(potassium channel activity)|GO:0005509(calcium ion binding)|GO:0005515(protein bind…	chr4:88998599-88998658	entg|5311
NM_014754	1.48151	4.45741e-05	0.00130491	1.09946	0.175332	0.569692	1.19177	0.0112777	0.276868	A_23_P168868	PTDSS1	ref|NM_014754|ens|ENST00000455950|ens|ENST00000337004|gb|D14694	Homo sapiens phosphatidylserine synthase 1 (PTDSS1), mRNA [NM_014754]	GO:0006659(phosphatidylserine biosynthetic process)|GO:0008654(phospholipid biosynthetic process)|GO:0016020(membrane)|GO:0016021(integral to membrane)|GO:0016740(transferase activity)	chr8:97346598-97346657	entg|9791
NM_138801	1.48097	1.81754e-05	0.000783219	1.21588	0.0244331	0.28352	1.10409	0.200054	0.601156	A_33_P3273436	GALM	ref|NM_138801|ens|ENST00000272252|gb|BC014916|gb|BC019263	Homo sapiens galactose mutarotase (aldose 1-epimerase) (GALM), mRNA [NM_138801]	GO:0004034(aldose 1-epimerase activity)|GO:0005737(cytoplasm)|GO:0005975(carbohydrate metabolic process)|GO:0016853(isomerase activity)|GO:0019318(hexose metabolic process)|GO:0030246(carbohydrate binding)	chr2:38960839-38960898	entg|130589
NM_024551	1.48092	1.82377e-05	0.000784725	1.1697	0.0633954	0.4048	1.22771	0.00519297	0.235149	A_23_P48121	ADIPOR2	ref|NM_024551|ens|ENST00000357103|gb|AK127196|gb|AK128511	Homo sapiens adiponectin receptor 2 (ADIPOR2), mRNA [NM_024551]	GO:0004872(receptor activity)|GO:0006629(lipid metabolic process)|GO:0009755(hormone-mediated signaling pathway)|GO:0016020(membrane)|GO:0016021(integral to membrane)|GO:0019395(fatty acid oxidation)|GO:0042562(hormone binding)|GO:0042802(identical protein binding)|GO:0046982(protein heterodimerization activity)	chr12:1897392-1897451	entg|79602
NM_012113	1.48082	8.04511e-05	0.00179659	1.23138	0.0134108	0.223671	-1.17773	0.0427113	0.37711	A_23_P63379	CA14	ref|NM_012113|ens|ENST00000369111|gb|AK074765|gb|AY358689	Homo sapiens carbonic anhydrase XIV (CA14), mRNA [NM_012113]	GO:0004089(carbonate dehydratase activity)|GO:0016020(membrane)|GO:0016021(integral to membrane)|GO:0016829(lyase activity)|GO:0046872(metal ion binding)	chr1:150237369-150237428	entg|23632
lincRNA:chr18:34366527-34373752_R	1.48042	1.77855e-05	0.000774359	1.21894	0.0130406	0.221413	1.12937	0.0845608	0.455813	A_19_P00800241	lincRNA:chr18:34366527-34373752_R	lincRNA:chr18:34366527-34373752_R	lincRNA:chr18:34366527-34373752 reverse strand		chr18:34366843-34366784
NM_001123355	1.48019	3.81248e-05	0.00119134	1.23546	0.0207351	0.266854	1.22701	0.0298048	0.342152	A_24_P81298	PPP6C	ref|NM_001123355|ref|NM_002721|ref|NM_001123369|ens|ENST00000373547	Homo sapiens protein phosphatase 6, catalytic subunit (PPP6C), transcript variant 1, mRNA [NM_001123355]	GO:0000082(G1/S transition of mitotic cell cycle)|GO:0004722(protein serine/threonine phosphatase activity)|GO:0005515(protein binding)|GO:0005737(cytoplasm)|GO:0005829(cytosol)|GO:0006470(protein dephosphorylation)|GO:0007049(cell cycle)|GO:0016787(hydrolase activity)|GO:0046872(metal ion binding)	chr9:127908953-127908894	entg|5537
NM_213636	1.47981	1.77426e-05	0.00077364	-1.1807	0.0484739	0.367564	1.06998	0.288318	0.674351	A_33_P3384562	PDLIM7	ref|NM_213636|ens|ENST00000355572|gb|BC014521|tc|THC2474509	Homo sapiens PDZ and LIM domain 7 (enigma) (PDLIM7), transcript variant 4, mRNA [NM_213636]	GO:0001503(ossification)|GO:0001725(stress fiber)|GO:0001726(ruffle)|GO:0005515(protein binding)|GO:0005737(cytoplasm)|GO:0005925(focal adhesion)|GO:0006898(receptor-mediated endocytosis)|GO:0007275(multicellular organismal development)|GO:0008270(zinc ion binding)|GO:0015629(actin cytoskeleton)|GO:0030036(actin cytoskeleton organization)|GO:0030054(cell junction)|GO:0030154(cell differentiation)…	chr5:176917306-176917247	entg|9260
NM_022117	1.47853	3.17044e-05	0.00106105	-1.01483	0.844064	0.957207	1.17543	0.017208	0.299359	A_23_P170608	TSPYL2	ref|NM_022117|ens|ENST00000553557|ens|ENST00000375442|gb|AK131220	Homo sapiens TSPY-like 2 (TSPYL2), mRNA [NM_022117]	GO:0000182(rDNA binding)|GO:0005634(nucleus)|GO:0005654(nucleoplasm)|GO:0005730(nucleolus)|GO:0005737(cytoplasm)|GO:0005813(centrosome)|GO:0005886(plasma membrane)|GO:0006334(nucleosome assembly)|GO:0006355(regulation of transcription, DNA-dependent)|GO:0008156(negative regulation of DNA replication)|GO:0009966(regulation of signal transduction)|GO:0016568(chromatin modification)|GO:0030308(negat…	chrX:53115364-53115423	entg|64061
NM_001122961	1.47852	3.96742e-05	0.00121643	1.22139	0.033447	0.319605	1.10331	0.339237	0.712798	A_32_P15512	C1orf194	ref|NM_001122961|ens|ENST00000460065|ens|ENST00000369949|ens|ENST00000369948	Homo sapiens chromosome 1 open reading frame 194 (C1orf194), mRNA [NM_001122961]		chr1:109648655-109648596	entg|127003
ENST00000361681	1.4785	1.81315e-05	0.000783219	1.16609	0.0825324	0.438436	-1.00317	0.970118	0.992313	A_23_P317056	ND6	ens|ENST00000361681|tc|THC2587432	mitochondrially encoded NADH dehydrogenase 6 [Source:HGNC Symbol;Acc:7462] [ENST00000361681]	GO:0005739(mitochondrion)|GO:0005743(mitochondrial inner membrane)|GO:0005747(mitochondrial respiratory chain complex I)|GO:0006120(mitochondrial electron transport, NADH to ubiquinone)|GO:0006810(transport)|GO:0008137(NADH dehydrogenase (ubiquinone) activity)|GO:0016020(membrane)|GO:0016021(integral to membrane)|GO:0016491(oxidoreductase activity)|GO:0022904(respiratory electron transport chain)…	chrM:14508-14449	entg|4541
NM_007270	1.47837	1.66917e-05	0.000741457	1.02406	0.764282	0.926611	1.03579	0.601402	0.86196	A_23_P334709	FKBP9	ref|NM_007270|ref|NR_027339|ref|NR_027342|ref|NR_003949	Homo sapiens FK506 binding protein 9, 63 kDa (FKBP9), mRNA [NM_007270]	GO:0000413(protein peptidyl-prolyl isomerization)|GO:0003755(peptidyl-prolyl cis-trans isomerase activity)|GO:0005509(calcium ion binding)|GO:0005528(FK506 binding)|GO:0005783(endoplasmic reticulum)|GO:0006457(protein folding)|GO:0016020(membrane)|GO:0016853(isomerase activity)|GO:0018208(peptidyl-proline modification)	chr7:33046439-33046498	entg|11328
NM_002737	1.4778	3.08101e-05	0.00104673	1.59111	0.000655675	0.0523524	1.20799	0.0206037	0.312914	A_24_P916496	PRKCA	ref|NM_002737|gb|M12996|gb|AK125425|gb|AK055431	Homo sapiens protein kinase C, alpha (PRKCA), mRNA [NM_002737]	GO:0000166(nucleotide binding)|GO:0004672(protein kinase activity)|GO:0004674(protein serine/threonine kinase activity)|GO:0004697(protein kinase C activity)|GO:0005515(protein binding)|GO:0005524(ATP binding)|GO:0005624(membrane fraction)|GO:0005634(nucleus)|GO:0005654(nucleoplasm)|GO:0005737(cytoplasm)|GO:0005783(endoplasmic reticulum)|GO:0005829(cytosol)|GO:0005886(plasma membrane)|GO:0006112(…	chr17:64806770-64806829	entg|5578
NM_001031847	1.47758	9.38345e-05	0.00197372	1.05988	0.542928	0.836125	1.10857	0.0934257	0.471678	A_23_P104563	CPT1A	ref|NM_001031847|ens|ENST00000539743|ens|ENST00000376618|ens|ENST00000540367	Homo sapiens carnitine palmitoyltransferase 1A (liver) (CPT1A), nuclear gene encoding mitochondrial protein, transcript variant 2, mRNA [NM_001031847]	GO:0001676(long-chain fatty acid metabolic process)|GO:0004095(carnitine O-palmitoyltransferase activity)|GO:0005739(mitochondrion)|GO:0005741(mitochondrial outer membrane)|GO:0005743(mitochondrial inner membrane)|GO:0005792(microsome)|GO:0006006(glucose metabolic process)|GO:0006635(fatty acid beta-oxidation)|GO:0006641(triglyceride metabolic process)|GO:0006810(transport)|GO:0006853(carnitine s…	chr11:68527122-68527063	entg|1374
NM_152261	1.4774	4.4388e-05	0.00130406	1.16299	0.101015	0.471858	1.17726	0.0498929	0.392017	A_23_P410613	C12orf23	ref|NM_152261|ens|ENST00000280756|ens|ENST00000548125|gb|AK022770	Homo sapiens chromosome 12 open reading frame 23 (C12orf23), mRNA [NM_152261]	GO:0016020(membrane)|GO:0016021(integral to membrane)	chr12:107367533-107367592	entg|90488
NM_015311	1.47661	4.05981e-05	0.0012342	1.27717	0.00887427	0.187525	1.16848	0.0442131	0.379438	A_33_P3241428	OBSL1	ref|NM_015311|ens|ENST00000404537|ens|ENST00000265318|ens|ENST00000465149	Homo sapiens obscurin-like 1 (OBSL1), transcript variant 1, mRNA [NM_015311]	GO:0007010(cytoskeleton organization)|GO:0008093(cytoskeletal adaptor activity)|GO:0014704(intercalated disc)|GO:0030018(Z disc)|GO:0031430(M band)|GO:0048471(perinuclear region of cytoplasm)|GO:0055003(cardiac myofibril assembly)	chr2:220415523-220415464	entg|23363
NM_015196	1.4762	4.12458e-05	0.00124445	1.14825	0.117027	0.495575	1.10902	0.17589	0.576785	A_33_P3220723	KIAA0922	ref|NM_015196|ref|NM_001131007|ens|ENST00000440693|ens|ENST00000409663	Homo sapiens KIAA0922 (KIAA0922), transcript variant 2, mRNA [NM_015196]	GO:0016020(membrane)|GO:0016021(integral to membrane)	chr4:154557763-154557822	entg|23240
NM_198391	1.47607	0.0001094	0.00214738	2.92545	3.55535e-05	0.0111135	1.29124	0.253231	0.6478	A_33_P3418833	FLRT3	ref|NM_198391|ref|NM_013281|ens|ENST00000341420|ens|ENST00000378053	Homo sapiens fibronectin leucine rich transmembrane protein 3 (FLRT3), transcript variant 2, mRNA [NM_198391]	GO:0005057(receptor signaling protein activity)|GO:0005578(proteinaceous extracellular matrix)|GO:0005887(integral to plasma membrane)|GO:0007155(cell adhesion)|GO:0008150(biological_process)|GO:0016020(membrane)|GO:0016021(integral to membrane)|GO:0030674(protein binding, bridging)	chr20:14304719-14304660	entg|23767
NM_152548	1.47599	0.00013765	0.00247176	1.05788	0.444214	0.781436	1.06324	0.329617	0.705532	A_23_P360354	FAM81B	ref|NM_152548|ens|ENST00000507832|ens|ENST00000283357|ens|ENST00000513110	Homo sapiens family with sequence similarity 81, member B (FAM81B), mRNA [NM_152548]		chr5:94786030-94786089	entg|153643
NM_001068	1.47591	2.9174e-05	0.00101127	1.13534	0.0796972	0.434524	1.05448	0.368212	0.731729	A_23_P121095	TOP2B	ref|NM_001068|ens|ENST00000540199|ens|ENST00000264331|ens|ENST00000435706	Homo sapiens topoisomerase (DNA) II beta 180kDa (TOP2B), mRNA [NM_001068]	GO:0000166(nucleotide binding)|GO:0000712(resolution of meiotic recombination intermediates)|GO:0000792(heterochromatin)|GO:0000795(synaptonemal complex)|GO:0000819(sister chromatid segregation)|GO:0003682(chromatin binding)|GO:0003918(DNA topoisomerase (ATP-hydrolyzing) activity)|GO:0005080(protein kinase C binding)|GO:0005524(ATP binding)|GO:0005634(nucleus)|GO:0005654(nucleoplasm)|GO:0005694(c…	chr3:25639773-25639714	entg|7155
NR_003002	1.47574	0.000138826	0.00248046	1.25392	0.00673732	0.168161	1.35979	0.00101631	0.160566	A_33_P3338360	SCARNA13	ref|NR_003002|ref|NR_003138|gb|AF492209|gb|AK097876	Homo sapiens small Cajal body-specific RNA 13 (SCARNA13), guide RNA [NR_003002]		chr14:95999751-95999692	entg|677768
NM_014058	1.47573	0.000274641	0.00363773	1.40997	0.00232543	0.103609	-1.02658	0.691099	0.901867	A_23_P18751	TMPRSS11E	ref|NM_014058|ens|ENST00000510647|ens|ENST00000305363|ens|ENST00000552733	Homo sapiens transmembrane protease, serine 11E (TMPRSS11E), mRNA [NM_014058]	GO:0004252(serine-type endopeptidase activity)|GO:0005576(extracellular region)|GO:0005886(plasma membrane)|GO:0005887(integral to plasma membrane)|GO:0006508(proteolysis)|GO:0008233(peptidase activity)|GO:0008236(serine-type peptidase activity)	chr4:69343274-69343333	entg|28983
AF074986	1.47437	3.75505e-05	0.00117915	1.96419	1.70358e-05	0.00830477	-1.03182	0.624605	0.871796	A_32_P28223	AF074986	gb|AF074986|ens|ENST00000527778|ens|ENST00000526585|ens|ENST00000528075	Homo sapiens full length insert cDNA YH73H08. [AF074986]		chr11:76493751-76493692
lincRNA:chr7:86962864-86972889_R	1.47313	2.68133e-05	0.000967359	1.01843	0.781934	0.933627	-1.08556	0.281354	0.670097	A_19_P00327599	lincRNA:chr7:86962864-86972889_R	lincRNA:chr7:86962864-86972889_R	lincRNA:chr7:86962864-86972889 reverse strand		chr7:86966648-86966589
NM_003153	1.47305	3.10436e-05	0.00105266	1.3563	0.00171482	0.0892053	1.39255	0.000594064	0.139166	A_23_P47879	STAT6	ref|NM_003153|ref|NM_001178078|ref|NM_001178079|ref|NM_001178080	Homo sapiens signal transducer and activator of transcription 6, interleukin-4 induced (STAT6), transcript variant 2, mRNA [NM_003153]	GO:0000790(nuclear chromatin)|GO:0002829(negative regulation of type 2 immune response)|GO:0003700(sequence-specific DNA binding transcription factor activity)|GO:0004871(signal transducer activity)|GO:0005509(calcium ion binding)|GO:0005634(nucleus)|GO:0005730(nucleolus)|GO:0005737(cytoplasm)|GO:0005829(cytosol)|GO:0006357(regulation of transcription from RNA polymerase II promoter)|GO:0007165(s…	chr12:57489710-57489651	entg|6778
NM_001002029	1.47301	2.9403e-05	0.00101626	1.05363	0.473117	0.797284	-1.0498	0.482725	0.803285	A_23_P42282	C4B	ref|NM_001002029|ref|NM_007293|ref|NM_001252204|ref|NM_001242823	Homo sapiens complement component 4B (Chido blood group) (C4B), mRNA [NM_001002029]	GO:0004866(endopeptidase inhibitor activity)|GO:0005576(extracellular region)|GO:0005615(extracellular space)|GO:0006954(inflammatory response)|GO:0006956(complement activation)|GO:0006958(complement activation, classical pathway)|GO:0045087(innate immune response)	chr6:32002329-32002650	entg|721
NM_006703	1.47252	2.22648e-05	0.000882761	1.27787	0.00459995	0.141886	1.17815	0.0205811	0.312749	A_23_P93389	NUDT3	ref|NM_006703|ref|NM_001202470|ens|ENST00000358797|gb|AF062529	Homo sapiens nudix (nucleoside diphosphate linked moiety X)-type motif 3 (NUDT3), mRNA [NM_006703]	GO:0000287(magnesium ion binding)|GO:0005737(cytoplasm)|GO:0007267(cell-cell signaling)|GO:0008486(diphosphoinositol-polyphosphate diphosphatase activity)|GO:0015961(diadenosine polyphosphate catabolic process)|GO:0016787(hydrolase activity)|GO:0071544(diphosphoinositol polyphosphate catabolic process)	chr6:34256123-34256064	entg|11165
NM_003453	1.47166	2.14689e-05	0.000864595	1.15067	0.067608	0.413375	1.29492	0.00367862	0.225331	A_23_P99405	ZMYM2	ref|NM_003453|ref|NM_197968|ref|NM_001190965|ref|NM_001190964	Homo sapiens zinc finger, MYM-type 2 (ZMYM2), transcript variant 1, mRNA [NM_003453]	GO:0005634(nucleus)|GO:0006355(regulation of transcription, DNA-dependent)|GO:0008150(biological_process)|GO:0008270(zinc ion binding)|GO:0016605(PML body)|GO:0031624(ubiquitin conjugating enzyme binding)|GO:0046872(metal ion binding)	chr13:20660278-20660337	entg|7750
NM_033380	1.47161	2.22137e-05	0.000881709	1.05643	0.499236	0.81236	1.05647	0.401389	0.7534	A_23_P45365	COL4A5	ref|NM_033380|ref|NM_000495|ens|ENST00000328300|ens|ENST00000361603	Homo sapiens collagen, type IV, alpha 5 (COL4A5), transcript variant 2, mRNA [NM_033380]	GO:0005201(extracellular matrix structural constituent)|GO:0005488(binding)|GO:0005576(extracellular region)|GO:0005581(collagen)|GO:0005587(collagen type IV)|GO:0007411(axon guidance)	chrX:107940580-107940639	entg|1287
lincRNA:chr2:174685404-174756679_R	1.4713	4.92302e-05	0.00138393	1.06762	0.354545	0.725807	1.11392	0.0808695	0.448758	A_19_P00810203	lincRNA:chr2:174685404-174756679_R	lincRNA:chr2:174685404-174756679_R	lincRNA:chr2:174685404-174756679 reverse strand		chr2:174736855-174736796
NM_006888	1.47103	5.62995e-05	0.0014722	1.02847	0.673347	0.892698	1.16747	0.0496688	0.392017	A_24_P313186	CALM1	ref|NM_006888|ens|ENST00000356978|gb|BC047523|gb|U16850	Homo sapiens calmodulin 1 (phosphorylase kinase, delta) (CALM1), transcript variant 1, mRNA [NM_006888]		chr14:90873959-90874018	entg|801
NM_001037341	1.47067	6.02074e-05	0.0015322	-1.09416	0.405432	0.758521	-1.07139	0.359494	0.726556	A_23_P74278	PDE4B	ref|NM_001037341|ref|NM_001037340|ref|NM_002600|ref|NM_001037339	Homo sapiens phosphodiesterase 4B, cAMP-specific (PDE4B), transcript variant d, mRNA [NM_001037341]	GO:0004115(3',5'-cyclic-AMP phosphodiesterase activity)|GO:0005625(soluble fraction)|GO:0005626(insoluble fraction)|GO:0005634(nucleus)|GO:0005737(cytoplasm)|GO:0005829(cytosol)|GO:0006198(cAMP catabolic process)|GO:0007165(signal transduction)|GO:0008081(phosphoric diester hydrolase activity)|GO:0016787(hydrolase activity)|GO:0046872(metal ion binding)|GO:0048471(perinuclear region of cytoplasm)	chr1:66839789-66839848	entg|5142
NM_018182	1.47025	2.61753e-05	0.00095774	1.02203	0.745252	0.919291	1.02771	0.631439	0.874667	A_23_P141484	C17orf63	ref|NM_018182|ref|NM_001077498|ens|ENST00000341217|gb|AK001562	Homo sapiens chromosome 17 open reading frame 63 (C17orf63), transcript variant 2, mRNA [NM_018182]		chr17:27083841-27083782	entg|55731
NM_198828	1.46905	2.37498e-05	0.000911393	1.13741	0.0780039	0.43112	-1.06068	0.419049	0.764584	A_24_P84340	MAST4	ref|NM_198828|ens|ENST00000478569|ens|ENST00000406374|gb|AY439222	Homo sapiens microtubule associated serine/threonine kinase family member 4 (MAST4), transcript variant 2, mRNA [NM_198828]	GO:0000166(nucleotide binding)|GO:0000287(magnesium ion binding)|GO:0004674(protein serine/threonine kinase activity)|GO:0005524(ATP binding)|GO:0005737(cytoplasm)	chr5:66055599-66055658	entg|375449
NM_001143962	1.46886	0.00101046	0.00835167	1.36942	0.0212137	0.269194	-1.0928	0.195491	0.596626	A_23_P94782	CAPN8	ref|NM_001143962|ens|ENST00000366872|gb|BC157893|ens|ENST00000430824	Homo sapiens calpain 8 (CAPN8), mRNA [NM_001143962]	GO:0004198(calcium-dependent cysteine-type endopeptidase activity)|GO:0005509(calcium ion binding)|GO:0005622(intracellular)|GO:0005737(cytoplasm)|GO:0005794(Golgi apparatus)|GO:0006508(proteolysis)|GO:0008233(peptidase activity)	chr1:223722730-223718652	entg|388743
NM_014873	1.46885	0.000185003	0.00286793	1.1475	0.1076	0.48114	-1.00706	0.916265	0.978408	A_23_P46606	LPGAT1	ref|NM_014873|ens|ENST00000366996|ens|ENST00000366997|gb|BC034621	Homo sapiens lysophosphatidylglycerol acyltransferase 1 (LPGAT1), mRNA [NM_014873]	GO:0003674(molecular_function)|GO:0005737(cytoplasm)|GO:0005783(endoplasmic reticulum)|GO:0005789(endoplasmic reticulum membrane)|GO:0008150(biological_process)|GO:0008152(metabolic process)|GO:0008654(phospholipid biosynthetic process)|GO:0016020(membrane)|GO:0016021(integral to membrane)|GO:0016746(transferase activity, transferring acyl groups)	chr1:211923228-211923169	entg|9926
NM_002210	1.4688	3.6112e-05	0.00115565	1.13777	0.120754	0.501283	1.24537	0.0104014	0.272245	A_23_P50907	ITGAV	ref|NM_002210|ref|NM_001145000|ref|NM_001144999|ens|ENST00000374907	Homo sapiens integrin, alpha V (vitronectin receptor, alpha polypeptide, antigen CD51) (ITGAV), transcript variant 1, mRNA [NM_002210]	GO:0001525(angiogenesis)|GO:0001568(blood vessel development)|GO:0001846(opsonin binding)|GO:0004872(receptor activity)|GO:0005515(protein binding)|GO:0005886(plasma membrane)|GO:0005887(integral to plasma membrane)|GO:0007155(cell adhesion)|GO:0007160(cell-matrix adhesion)|GO:0007229(integrin-mediated signaling pathway)|GO:0007411(axon guidance)|GO:0007596(blood coagulation)|GO:0008284(positive …	chr2:187545295-187545354	entg|3685
NM_016084	1.4687	2.5609e-05	0.000947242	1.48783	0.000174096	0.0264404	1.37947	0.000334143	0.121428	A_23_P118392	RASD1	ref|NM_016084|ref|NM_001199989|ens|ENST00000225688|gb|BC018041	Homo sapiens RAS, dexamethasone-induced 1 (RASD1), transcript variant 1, mRNA [NM_016084]	GO:0000166(nucleotide binding)|GO:0003924(GTPase activity)|GO:0005525(GTP binding)|GO:0005625(soluble fraction)|GO:0005634(nucleus)|GO:0005737(cytoplasm)|GO:0005886(plasma membrane)|GO:0006184(GTP catabolic process)|GO:0007165(signal transduction)|GO:0007186(G-protein coupled receptor protein signaling pathway)|GO:0007263(nitric oxide mediated signal transduction)|GO:0007264(small GTPase mediated…	chr17:17397846-17397787	entg|51655
NM_001099	1.46828	5.66856e-05	0.00147593	1.45013	0.00194131	0.0953157	1.01116	0.848452	0.958912	A_24_P46130	ACPP	ref|NM_001099|ens|ENST00000336375|gb|M34840|gb|BC016344	Homo sapiens acid phosphatase, prostate (ACPP), transcript variant 1, mRNA [NM_001099]	GO:0003993(acid phosphatase activity)|GO:0005576(extracellular region)|GO:0005622(intracellular)|GO:0005765(lysosomal membrane)|GO:0005886(plasma membrane)|GO:0008253(5'-nucleotidase activity)|GO:0016787(hydrolase activity)	chr3:132077343-132077402	entg|55
NR_026875	1.46792	3.0078e-05	0.00102868	1.53563	0.00128515	0.0772134	1.04354	0.655038	0.885991	A_23_P328740	NEURL3	ref|NR_026875|ens|ENST00000310865|ens|ENST00000435380|gb|BC012317	Homo sapiens neuralized homolog 3 (Drosophila) pseudogene (NEURL3), non-coding RNA [NR_026875]	GO:0008270(zinc ion binding)|GO:0016874(ligase activity)|GO:0046872(metal ion binding)	chr2:97163478-97163419	entg|93082
ENST00000536349	1.46785	2.36134e-05	0.000910056	-1.02722	0.86712	0.964297	1.5657	0.00213492	0.194445	A_33_P3299796	MAN1B1	ens|ENST00000536349|gb|CR749534|gb|AK128341|gb|AK126926	mannosidase, alpha, class 1B, member 1 [Source:HGNC Symbol;Acc:6823] [ENST00000536349]	GO:0004571(mannosyl-oligosaccharide 1,2-alpha-mannosidase activity)|GO:0005509(calcium ion binding)|GO:0005624(membrane fraction)|GO:0005783(endoplasmic reticulum)|GO:0005789(endoplasmic reticulum membrane)|GO:0006457(protein folding)|GO:0006487(protein N-linked glycosylation)|GO:0008152(metabolic process)|GO:0009311(oligosaccharide metabolic process)|GO:0016020(membrane)|GO:0016021(integral to m…	chr9:139997703-139997762	entg|11253
NM_198282	1.46768	0.00188869	0.0128112	1.88826	9.64069e-05	0.0189238	-1.03581	0.617376	0.868596	A_23_P61371	TMEM173	ref|NM_198282|ens|ENST00000330794|ens|ENST00000507297|gb|BC047779	Homo sapiens transmembrane protein 173 (TMEM173), nuclear gene encoding mitochondrial protein, mRNA [NM_198282]	GO:0002218(activation of innate immune response)|GO:0002230(positive regulation of defense response to virus by host)|GO:0005515(protein binding)|GO:0005737(cytoplasm)|GO:0005739(mitochondrion)|GO:0005741(mitochondrial outer membrane)|GO:0005783(endoplasmic reticulum)|GO:0005789(endoplasmic reticulum membrane)|GO:0005886(plasma membrane)|GO:0006915(apoptosis)|GO:0008134(transcription factor bindi…	chr5:138855656-138855597	entg|340061
NM_031905	1.46757	2.78345e-05	0.000991694	1.03927	0.564181	0.845375	1.06016	0.322629	0.700345	A_23_P32913	ARMC10	ref|NM_031905|ref|NM_001161009|ref|NM_001161010|ref|NM_001161011	Homo sapiens armadillo repeat containing 10 (ARMC10), transcript variant A, mRNA [NM_031905]	GO:0005488(binding)|GO:0005739(mitochondrion)|GO:0005783(endoplasmic reticulum)|GO:0005789(endoplasmic reticulum membrane)|GO:0016020(membrane)|GO:0016021(integral to membrane)|GO:0040008(regulation of growth)	chr7:102739067-102739126	entg|83787
NM_000405	1.46732	2.09304e-05	0.000851735	1.09509	0.197442	0.593685	-1.00028	0.996156	0.99839	A_33_P3405334	GM2A	ref|NM_000405|ref|NM_001167607|ens|ENST00000357164|gb|X62078	Homo sapiens GM2 ganglioside activator (GM2A), transcript variant 1, mRNA [NM_000405]	GO:0004563(beta-N-acetylhexosaminidase activity)|GO:0005730(nucleolus)|GO:0005737(cytoplasm)|GO:0005739(mitochondrion)|GO:0005764(lysosome)|GO:0006629(lipid metabolic process)|GO:0006689(ganglioside catabolic process)|GO:0007611(learning or memory)|GO:0009313(oligosaccharide catabolic process)|GO:0019377(glycolipid catabolic process)|GO:0019915(lipid storage)|GO:0030149(sphingolipid catabolic pro…	chr5:150648748-150648807	entg|2760
NM_022486	1.46725	6.34721e-05	0.00158094	1.01109	0.887038	0.96836	-1.04802	0.567827	0.846331	A_23_P216610	SUSD1	ref|NM_022486|ens|ENST00000374270|ens|ENST00000374263|gb|AK056704	Homo sapiens sushi domain containing 1 (SUSD1), mRNA [NM_022486]	GO:0005509(calcium ion binding)|GO:0016020(membrane)|GO:0016021(integral to membrane)	chr9:114803217-114803158	entg|64420
NM_002830	1.46719	0.000132769	0.00242158	1.44312	0.00214641	0.100171	1.12156	0.0798113	0.447167	A_33_P3265920	PTPN4	ref|NM_002830|ens|ENST00000430976|gb|BC010674|gb|BX648614	Homo sapiens protein tyrosine phosphatase, non-receptor type 4 (megakaryocyte) (PTPN4), mRNA [NM_002830]	GO:0004726(non-membrane spanning protein tyrosine phosphatase activity)|GO:0005515(protein binding)|GO:0005737(cytoplasm)|GO:0005856(cytoskeleton)|GO:0005886(plasma membrane)|GO:0006470(protein dephosphorylation)|GO:0008092(cytoskeletal protein binding)|GO:0009898(internal side of plasma membrane)|GO:0016787(hydrolase activity)	chr2:120734977-120735036	entg|5775
NM_018084	1.46686	0.000153396	0.00260445	1.07149	0.305861	0.689304	-1.22298	0.0193347	0.308312	A_24_P20120	CCDC88A	ref|NM_018084|ref|NM_001135597|ens|ENST00000412148|ens|ENST00000422883	Homo sapiens coiled-coil domain containing 88A (CCDC88A), transcript variant 2, mRNA [NM_018084]	GO:0000226(microtubule cytoskeleton organization)|GO:0001932(regulation of protein phosphorylation)|GO:0003779(actin binding)|GO:0005737(cytoplasm)|GO:0005783(endoplasmic reticulum)|GO:0005794(Golgi apparatus)|GO:0005829(cytosol)|GO:0005886(plasma membrane)|GO:0006275(regulation of DNA replication)|GO:0007399(nervous system development)|GO:0008017(microtubule binding)|GO:0010975(regulation of neu…	chr2:55515393-55515334	entg|55704
NM_018677	1.46614	2.61005e-05	0.00095774	1.13609	0.0913941	0.454357	1.03383	0.571066	0.847431	A_23_P210900	ACSS2	ref|NM_018677|ref|NM_001076552|ref|NM_001242393|ens|ENST00000542204	Homo sapiens acyl-CoA synthetase short-chain family member 2 (ACSS2), transcript variant 1, mRNA [NM_018677]	GO:0000166(nucleotide binding)|GO:0003824(catalytic activity)|GO:0003987(acetate-CoA ligase activity)|GO:0005524(ATP binding)|GO:0005634(nucleus)|GO:0005730(nucleolus)|GO:0005737(cytoplasm)|GO:0005829(cytosol)|GO:0006069(ethanol oxidation)|GO:0006085(acetyl-CoA biosynthetic process)|GO:0006805(xenobiotic metabolic process)|GO:0008610(lipid biosynthetic process)|GO:0016208(AMP binding)|GO:0016874(…	chr20:33515343-33515401	entg|55902
NM_005410	1.4661	4.24593e-05	0.00126925	1.00043	0.99548	0.998547	1.05311	0.416673	0.763077	A_23_P121926	SEPP1	ref|NM_005410|ref|NM_001093726|ref|NM_001085486|ens|ENST00000506577	Homo sapiens selenoprotein P, plasma, 1 (SEPP1), transcript variant 1, mRNA [NM_005410]	GO:0005576(extracellular region)|GO:0006979(response to oxidative stress)|GO:0008430(selenium binding)	chr5:42799939-42799904	entg|6414
NM_002942	1.46607	4.95572e-05	0.00138985	1.17314	0.0461308	0.361203	1.15902	0.0403105	0.372223	A_24_P16326	ROBO2	ref|NM_002942|ref|NM_001128929|ens|ENST00000403211|ens|ENST00000473767	Homo sapiens roundabout, axon guidance receptor, homolog 2 (Drosophila) (ROBO2), transcript variant 2, mRNA [NM_002942]	GO:0001656(metanephros development)|GO:0001657(ureteric bud development)|GO:0005515(protein binding)|GO:0007156(homophilic cell adhesion)|GO:0007275(multicellular organismal development)|GO:0007411(axon guidance)|GO:0007417(central nervous system development)|GO:0007420(brain development)|GO:0008046(axon guidance receptor activity)|GO:0009986(cell surface)|GO:0016020(membrane)|GO:0016021(integral…	chr3:77684060-77684119	entg|6092
NM_018837	1.46538	8.86881e-05	0.00190345	-1.34093	0.00143384	0.0824569	-1.01801	0.819625	0.948749	A_23_P154605	SULF2	ref|NM_018837|ref|NM_001161841|ref|NM_198596|ens|ENST00000467815	Homo sapiens sulfatase 2 (SULF2), transcript variant 1, mRNA [NM_018837]	GO:0001822(kidney development)|GO:0004065(arylsulfatase activity)|GO:0005509(calcium ion binding)|GO:0005615(extracellular space)|GO:0005783(endoplasmic reticulum)|GO:0005794(Golgi apparatus)|GO:0005795(Golgi stack)|GO:0009986(cell surface)|GO:0016787(hydrolase activity)|GO:0030201(heparan sulfate proteoglycan metabolic process)|GO:0040037(negative regulation of fibroblast growth factor receptor …	chr20:46286483-46286424	entg|55959
lincRNA:chr12:9277383-9292308_F	1.4647	1.93928e-05	0.000807507	1.76987	3.40072e-05	0.010981	1.37071	0.00995617	0.271251	A_19_P00804882	lincRNA:chr12:9277383-9292308_F	lincRNA:chr12:9277383-9292308_F	lincRNA:chr12:9277383-9292308 forward strand		chr12:9288333-9288392
NM_001017977	1.46444	6.37002e-05	0.00158222	1.39979	0.000799164	0.0575173	1.07854	0.223868	0.622497	A_33_P3294449	DCAF6	ref|NM_001017977|ref|NM_018442|ref|NM_001198956|ref|NM_001198957	Homo sapiens DDB1 and CUL4 associated factor 6 (DCAF6), transcript variant 2, mRNA [NM_001017977]	GO:0005634(nucleus)|GO:0016567(protein ubiquitination)|GO:0030374(ligand-dependent nuclear receptor transcription coactivator activity)|GO:0045944(positive regulation of transcription from RNA polymerase II promoter)|GO:0080008(CUL4 RING ubiquitin ligase complex)	chr1:167973948-167974007	entg|55827
NM_013390	1.46393	3.03107e-05	0.0010327	1.08919	0.305732	0.689214	1.15357	0.0308676	0.344155	A_23_P94552	TMEM2	ref|NM_013390|ref|NM_001135820|ens|ENST00000538669|ens|ENST00000377057	Homo sapiens transmembrane protein 2 (TMEM2), transcript variant 1, mRNA [NM_013390]	GO:0007275(multicellular organismal development)|GO:0016020(membrane)|GO:0016021(integral to membrane)	chr9:74298770-74298711	entg|23670
NM_080546	1.46353	2.55386e-05	0.000946309	1.33751	0.00685921	0.169057	1.14605	0.0577935	0.405883	A_23_P411806	SLC44A1	ref|NM_080546|ens|ENST00000343170|ens|ENST00000374724|ens|ENST00000374723	Homo sapiens solute carrier family 44, member 1 (SLC44A1), mRNA [NM_080546]	GO:0005739(mitochondrion)|GO:0005741(mitochondrial outer membrane)|GO:0005886(plasma membrane)|GO:0015220(choline transmembrane transporter activity)|GO:0015871(choline transport)|GO:0016021(integral to membrane)|GO:0055085(transmembrane transport)	chr9:108136938-108136997	entg|23446
NM_032549	1.46337	4.05169e-05	0.00123329	1.3709	0.00117723	0.0722506	1.21305	0.006801	0.2524	A_33_P3213377	IMMP2L	ref|NM_032549|ref|NM_001244606|ens|ENST00000415362|ens|ENST00000452895	Homo sapiens IMP2 inner mitochondrial membrane peptidase-like (S. cerevisiae) (IMMP2L), nuclear gene encoding mitochondrial protein, transcript variant 1, mRNA [NM_032549]	GO:0001541(ovarian follicle development)|GO:0005634(nucleus)|GO:0005730(nucleolus)|GO:0005739(mitochondrion)|GO:0006508(proteolysis)|GO:0006627(protein processing involved in protein targeting to mitochondrion)|GO:0007283(spermatogenesis)|GO:0008233(peptidase activity)|GO:0008236(serine-type peptidase activity)|GO:0016020(membrane)|GO:0016021(integral to membrane)|GO:0030728(ovulation)|GO:0042720…	chr7:110303717-110303658	entg|83943
NM_025181	1.46312	6.6563e-05	0.00161636	1.3598	0.00133221	0.0790433	1.37526	0.000425323	0.131418	A_23_P361569	SLC35F5	ref|NM_025181|gb|BC050096|gb|AY358620|gb|BC018537	Homo sapiens solute carrier family 35, member F5 (SLC35F5), mRNA [NM_025181]	GO:0006810(transport)|GO:0016020(membrane)|GO:0016021(integral to membrane)	chr2:114475371-114472755	entg|80255
NM_001017995	1.46283	5.02333e-05	0.00140013	-1.02153	0.829561	0.952014	-1.11185	0.145327	0.543261	A_32_P24585	SH3PXD2B	ref|NM_001017995|ens|ENST00000311601|gb|AB037716|gb|AK095834	Homo sapiens SH3 and PX domains 2B (SH3PXD2B), mRNA [NM_001017995]	GO:0001501(skeletal system development)|GO:0001654(eye development)|GO:0002102(podosome)|GO:0005515(protein binding)|GO:0005737(cytoplasm)|GO:0006801(superoxide metabolic process)|GO:0007154(cell communication)|GO:0007507(heart development)|GO:0010314(phosphatidylinositol-5-phosphate binding)|GO:0022617(extracellular matrix disassembly)|GO:0030054(cell junction)|GO:0030154(cell differentiation)|G…	chr5:171760845-171760786	entg|285590
[truncated: 35,105 more rows]
