# Supplementary material for: Nuclear cathepsin D enhances TRPS1 transcriptional repressor function to regulate cell cycle progression and transformation in human breast cancer cells
Source: Oncotarget. 2015 Jun 27;6(29):28084–103. doi: 10.18632/oncotarget.4394 (PMC4695046; doi:10.18632/oncotarget.4394)
Supplement: Supplementary file 5 [file oncotarget-06-28084-s005.xlsx]

## Sheet: Feuil1
Gene Symbol	RefSeq	TRPS1 (FC)	Cath-D (FC)	TRPS1 + Cath-D (FC)	Description
ADARB1	NM_001112, NR_027673	NA	NA	2.31	Homo sapiens adenosine deaminase, RNA-specific, B1 (ADARB1), transcript variant 1, mRNA [NM_001112], Homo sapiens adenosine deaminase, RNA-specific, B1 (ADARB1), transcript variant 4, long non-coding RNA [NR_027673]
ANXA1	NM_000700	NA	NA	0.39	Homo sapiens annexin A1 (ANXA1), mRNA [NM_000700]
AREG	NM_001657	NA	NA	0.45	Homo sapiens amphiregulin (AREG), mRNA [NM_001657]
ATF3	NM_001040619, NM_001674	NA	NA	0.45	Homo sapiens activating transcription factor 3 (ATF3), transcript variant 4, mRNA [NM_001040619], Homo sapiens activating transcription factor 3 (ATF3), transcript variant 1, mRNA [NM_001674]
BCL2	NM_000633, NM_000657	NA	NA	2.91	Homo sapiens B-cell CLL/lymphoma 2 (BCL2), transcript variant alpha, mRNA [NM_000633], Homo sapiens B-cell CLL/lymphoma 2 (BCL2), transcript variant beta, mRNA [NM_000657]
BTG2	NM_006763	NA	NA	2.55	Homo sapiens BTG family, member 2 (BTG2), mRNA [NM_006763]
CRYAB	NM_001885	2.07	NA	NA	Homo sapiens crystallin, alpha B (CRYAB), transcript variant 1, mRNA [NM_001885]
CYR61	NM_001554	NA	NA	0.39	Homo sapiens cysteine-rich, angiogenic inducer, 61 (CYR61), mRNA [NM_001554]
DTL	NM_016448	NA	NA	0.49	Homo sapiens denticleless E3 ubiquitin protein ligase homolog (Drosophila) (DTL), transcript variant 1, mRNA [NM_016448]
EDN1	NM_001955	NA	NA	0.49	Homo sapiens endothelin 1 (EDN1), transcript variant 1, mRNA [NM_001955]
EGFL6	NM_001167890	4.32	NA	3.24	Homo sapiens EGF-like-domain, multiple 6 (EGFL6), transcript variant 2, mRNA [NM_001167890]
GJA1	NM_000165	NA	NA	3.28	Homo sapiens gap junction protein, alpha 1, 43kDa (GJA1), mRNA [NM_000165]
HPGD	NM_000860	NA	NA	2.11	Homo sapiens hydroxyprostaglandin dehydrogenase 15-(NAD) (HPGD), transcript variant 1, mRNA [NM_000860]
ID1	NM_002165	NA	NA	0.36	Homo sapiens inhibitor of DNA binding 1, dominant negative helix-loop-helix protein (ID1), transcript variant 1, mRNA [NM_002165]
IFNB1	NM_002176	NA	NA	0.28	Homo sapiens interferon, beta 1, fibroblast (IFNB1), mRNA [NM_002176]
IL24	NM_001185156	2.13	NA	2.6	Homo sapiens interleukin 24 (IL24), transcript variant 3, mRNA [NM_001185156]
KITLG	NM_000899	2.36	NA	2.76	Homo sapiens KIT ligand (KITLG), transcript variant b, mRNA [NM_000899]
KRT8	NM_002273, NR_045962	NA	NA	0.47	Homo sapiens keratin 8 (KRT8), transcript variant 2, mRNA [NM_002273], Homo sapiens keratin 8 (KRT8), transcript variant 4, long non-coding RNA [NR_045962]
MECOM	NM_005241, NM_001164000, NM_004991	2.5	NA	NA	Homo sapiens MDS1 and EVI1 complex locus (MECOM), transcript variant 2, mRNA [NM_005241], Homo sapiens MDS1 and EVI1 complex locus (MECOM), transcript variant 6, mRNA [NM_001164000], Homo sapiens MDS1 and EVI1 complex locus (MECOM), transcript variant 4, mRNA [NM_004991]
MX2	NM_002463, ENST00000495892	NA	NA	0.39	Homo sapiens myxovirus (influenza virus) resistance 2 (mouse) (MX2), mRNA [NM_002463], myxovirus (influenza virus) resistance 2 (mouse) [Source:HGNC Symbol;Acc:7533] [ENST00000495892]
MYB	NM_005375, ENST00000528345	NA	NA	2.53	Homo sapiens v-myb avian myeloblastosis viral oncogene homolog (MYB), transcript variant 2, mRNA [NM_005375], v-myb avian myeloblastosis viral oncogene homolog [Source:HGNC Symbol;Acc:7545] [ENST00000528345]
MYC	NM_002467, M13930	NA	NA	0.45	Homo sapiens v-myc avian myelocytomatosis viral oncogene homolog (MYC), mRNA [NM_002467], Human c-myc-P64 mRNA, initiating from promoter P0, (HLmyc3.1) partial cds. [M13930]
PROS1	NM_000313	NA	NA	2.15	Homo sapiens protein S (alpha) (PROS1), mRNA [NM_000313]
SERPINA5	NM_000624	NA	NA	2.7	Homo sapiens serpin peptidase inhibitor, clade A (alpha-1 antiproteinase, antitrypsin), member 5 (SERPINA5), mRNA [NM_000624]
SLC5A8	NM_145913	NA	NA	2.06	Homo sapiens solute carrier family 5 (sodium/monocarboxylate cotransporter), member 8 (SLC5A8), mRNA [NM_145913]
SPARC	NM_003118	NA	NA	2.28	Homo sapiens secreted protein, acidic, cysteine-rich (osteonectin) (SPARC), mRNA [NM_003118]
SULF1	NM_015170	NA	NA	2.05	Homo sapiens sulfatase 1 (SULF1), transcript variant 3, mRNA [NM_015170]
TGFB3	NM_003239	NA	NA	0.44	Homo sapiens transforming growth factor, beta 3 (TGFB3), mRNA [NM_003239]
