# Supplementary material for: Nuclear cathepsin D enhances TRPS1 transcriptional repressor function to regulate cell cycle progression and transformation in human breast cancer cells
Source: Oncotarget. 2015 Jun 27;6(29):28084–103. doi: 10.18632/oncotarget.4394 (PMC4695046; doi:10.18632/oncotarget.4394)
Supplement: Supplementary file 6 [file oncotarget-06-28084-s006.xlsx]

## Sheet: proliferation_EMLC_FC.txt
Gene Symbol	RefSeq	TRPS1 (FC)	CATHD (FC)	TRPS1 + CATHD (FC)	Description
PEG10	NM_001040152	2.47	NA	6.77	Homo sapiens paternally expressed 10 (PEG10), transcript variant 1, mRNA [NM_001040152]
RASGRP1	NM_005739	4.53	NA	5.6	Homo sapiens RAS guanyl releasing protein 1 (calcium and DAG-regulated) (RASGRP1), transcript variant 1, mRNA [NM_005739]
RBP1	NM_002899	2.35	NA	4.95	Homo sapiens retinol binding protein 1, cellular (RBP1), transcript variant 1, mRNA [NM_002899]
MGAT3	NM_002409	NA	NA	3.57	Homo sapiens mannosyl (beta-1,4-)-glycoprotein beta-1,4-N-acetylglucosaminyltransferase (MGAT3), transcript variant 1, mRNA [NM_002409]
MSMB	NM_002443	2.21	NA	3.78	Homo sapiens microseminoprotein, beta- (MSMB), transcript variant PSP94, mRNA [NM_002443]
SERPINA5	NM_000624	NA	NA	2.71	Homo sapiens serpin peptidase inhibitor, clade A (alpha-1 antiproteinase, antitrypsin), member 5 (SERPINA5), mRNA [NM_000624]
GJA1	NM_000165	NA	NA	3.29	Homo sapiens gap junction protein, alpha 1, 43kDa (GJA1), mRNA [NM_000165]
BCL2	NM_000633	NA	NA	2.92	Homo sapiens B-cell CLL/lymphoma 2 (BCL2), nuclear gene encoding mitochondrial protein, transcript variant alpha, mRNA [NM_000633]
BCL2	NM_000657	NA	NA	2.12	Homo sapiens B-cell CLL/lymphoma 2 (BCL2), nuclear gene encoding mitochondrial protein, transcript variant beta, mRNA [NM_000657]
PDZK1	NM_002614	NA	NA	3.55	Homo sapiens PDZ domain containing 1 (PDZK1), transcript variant 1, mRNA [NM_002614]
IL24	NM_001185156	2.14	NA	2.61	Homo sapiens interleukin 24 (IL24), transcript variant 3, mRNA [NM_001185156]
ITGA6	NM_000210	NA	NA	2.7	Homo sapiens integrin, alpha 6 (ITGA6), transcript variant 2, mRNA [NM_000210]
KITLG	NM_000899	2.36	NA	2.76	Homo sapiens KIT ligand (KITLG), transcript variant b, mRNA [NM_000899]
DACH1	NM_080759	NA	NA	2.47	Homo sapiens dachshund homolog 1 (Drosophila) (DACH1), transcript variant 1, mRNA [NM_080759]
CYP1A1	NM_000499	NA	NA	2.35	Homo sapiens cytochrome P450, family 1, subfamily A, polypeptide 1 (CYP1A1), mRNA [NM_000499]
SPARC	NM_003118	NA	NA	2.28	Homo sapiens secreted protein, acidic, cysteine-rich (osteonectin) (SPARC), mRNA [NM_003118]
BTG2	NM_006763	NA	NA	2.56	Homo sapiens BTG family, member 2 (BTG2), mRNA [NM_006763]
DAB2	NM_001343	NA	NA	2.2	Homo sapiens disabled homolog 2, mitogen-responsive phosphoprotein (Drosophila) (DAB2), transcript variant 1, mRNA [NM_001343]
FOXF1	NM_001451	NA	NA	2.41	Homo sapiens forkhead box F1 (FOXF1), mRNA [NM_001451]
NRCAM	NM_001037132	NA	NA	2.13	Homo sapiens neuronal cell adhesion molecule (NRCAM), transcript variant 1, mRNA [NM_001037132]
HPGD	NM_000860	NA	NA	2.12	Homo sapiens hydroxyprostaglandin dehydrogenase 15-(NAD) (HPGD), transcript variant 1, mRNA [NM_000860]
ADARB1	NM_001112	NA	NA	2.32	Homo sapiens adenosine deaminase, RNA-specific, B1 (ADARB1), transcript variant 1, mRNA [NM_001112]
ADA	NM_000022	NA	NA	2.37	Homo sapiens adenosine deaminase (ADA), mRNA [NM_000022]
CLCA2	NM_006536	2.08	NA	2.22	Homo sapiens chloride channel accessory 2 (CLCA2), mRNA [NM_006536]
BATF	NM_006399	2.43	NA	2.34	Homo sapiens basic leucine zipper transcription factor, ATF-like (BATF), mRNA [NM_006399]
S1PR3	NM_005226	NA	NA	2.26	Homo sapiens sphingosine-1-phosphate receptor 3 (S1PR3), mRNA [NM_005226]
CFH	NM_001014975	2.44	NA	NA	Homo sapiens complement factor H (CFH), nuclear gene encoding mitochondrial protein, transcript variant 2, mRNA [NM_001014975]
ARID5B	NM_032199	NA	NA	2.31	Homo sapiens AT rich interactive domain 5B (MRF1-like) (ARID5B), transcript variant 1, mRNA [NM_032199]
ARL6IP5	NM_006407	NA	2.08	2.3	Homo sapiens ADP-ribosylation-like factor 6 interacting protein 5 (ARL6IP5), mRNA [NM_006407]
IL20	NM_018724	2.7	NA	2.01	Homo sapiens interleukin 20 (IL20), mRNA [NM_018724]
MSI2	NM_170721	NA	NA	2.18	Homo sapiens musashi homolog 2 (Drosophila) (MSI2), transcript variant 2, mRNA [NM_170721]
TSPAN5	NM_005723	NA	NA	2.13	Homo sapiens tetraspanin 5 (TSPAN5), mRNA [NM_005723]
CAPN6	NM_014289	NA	NA	2	Homo sapiens calpain 6 (CAPN6), mRNA [NM_014289]
DKK1	NM_012242	NA	NA	2.05	Homo sapiens dickkopf homolog 1 (Xenopus laevis) (DKK1), mRNA [NM_012242]
SULF1	NM_015170	NA	NA	2.06	Homo sapiens sulfatase 1 (SULF1), transcript variant 3, mRNA [NM_015170]
TFF3	NM_003226	NA	NA	2.2	Homo sapiens trefoil factor 3 (intestinal) (TFF3), mRNA [NM_003226]
LGR4	NM_018490	NA	NA	2.07	Homo sapiens leucine-rich repeat containing G protein-coupled receptor 4 (LGR4), mRNA [NM_018490]
RGS16	NM_002928	NA	NA	2.02	Homo sapiens regulator of G-protein signaling 16 (RGS16), mRNA [NM_002928]
FSCN1	NM_003088	NA	NA	2	Homo sapiens fascin homolog 1, actin-bundling protein (Strongylocentrotus purpuratus) (FSCN1), mRNA [NM_003088]
EDN1	NM_001955	NA	NA	-2.02	Homo sapiens endothelin 1 (EDN1), transcript variant 1, mRNA [NM_001955]
CYP2J2	NM_000775	NA	NA	-2.03	Homo sapiens cytochrome P450, family 2, subfamily J, polypeptide 2 (CYP2J2), mRNA [NM_000775]
DEGS1	NM_003676	NA	NA	-2.1	Homo sapiens degenerative spermatocyte homolog 1, lipid desaturase (Drosophila) (DEGS1), mRNA [NM_003676]
MYC	NM_002467	NA	NA	-2.18	Homo sapiens v-myc myelocytomatosis viral oncogene homolog (avian) (MYC), mRNA [NM_002467]
S100P	NM_005980	NA	NA	-2.31	Homo sapiens S100 calcium binding protein P (S100P), mRNA [NM_005980]
AREG	NM_001657	NA	NA	-2.19	Homo sapiens amphiregulin (AREG), mRNA [NM_001657]
LAMP3	NM_014398	NA	NA	-2.3	Homo sapiens lysosomal-associated membrane protein 3 (LAMP3), mRNA [NM_014398]
RCAN1	NM_004414	NA	NA	-2.23	Homo sapiens regulator of calcineurin 1 (RCAN1), transcript variant 1, mRNA [NM_004414]
ATF3	NM_001674	NA	NA	-2.18	Homo sapiens activating transcription factor 3 (ATF3), transcript variant 1, mRNA [NM_001674]
PSMB10	NM_002801	NA	NA	-2.39	Homo sapiens proteasome (prosome, macropain) subunit, beta type, 10 (PSMB10), mRNA [NM_002801]
TGFB3	NM_003239	NA	NA	-2.23	Homo sapiens transforming growth factor, beta 3 (TGFB3), mRNA [NM_003239]
WNT11	NM_004626	NA	NA	-2	Homo sapiens wingless-type MMTV integration site family, member 11 (WNT11), mRNA [NM_004626]
UNC5B	NM_170744	NA	NA	-2.19	Homo sapiens unc-5 homolog B (C. elegans) (UNC5B), transcript variant 1, mRNA [NM_170744]
PLSCR1	NM_021105	NA	NA	-2.3	Homo sapiens phospholipid scramblase 1 (PLSCR1), mRNA [NM_021105]
UBE2L6	NM_198183	NA	NA	-2.33	Homo sapiens ubiquitin-conjugating enzyme E2L 6 (UBE2L6), transcript variant 2, mRNA [NM_198183]
S100A8	NM_002964	NA	NA	-2.32	Homo sapiens S100 calcium binding protein A8 (S100A8), mRNA [NM_002964]
TSPAN3	NM_005724	NA	NA	-2.39	Homo sapiens tetraspanin 3 (TSPAN3), transcript variant 1, mRNA [NM_005724]
GBP1	NM_002053	NA	NA	-2.11	Homo sapiens guanylate binding protein 1, interferon-inducible (GBP1), mRNA [NM_002053]
TYRP1	NM_000550	NA	NA	-2.36	Homo sapiens tyrosinase-related protein 1 (TYRP1), mRNA [NM_000550]
ERAP1	NM_001040458	NA	NA	-2.39	Homo sapiens endoplasmic reticulum aminopeptidase 1 (ERAP1), transcript variant 2, mRNA [NM_001040458]
CYR61	NM_001554	NA	NA	-2.5	Homo sapiens cysteine-rich, angiogenic inducer, 61 (CYR61), mRNA [NM_001554]
B2M	NM_004048	NA	NA	-2.77	Homo sapiens beta-2-microglobulin (B2M), mRNA [NM_004048]
USP18	NM_017414	NA	NA	-2.54	Homo sapiens ubiquitin specific peptidase 18 (USP18), mRNA [NM_017414]
KRT17	NM_000422	NA	NA	-2.15	Homo sapiens keratin 17 (KRT17), mRNA [NM_000422]
IL29	NM_172140	NA	NA	-2.41	Homo sapiens interleukin 29 (interferon, lambda 1) (IL29), mRNA [NM_172140]
AKAP12	NM_005100	NA	NA	-2.48	Homo sapiens A kinase (PRKA) anchor protein 12 (AKAP12), transcript variant 1, mRNA [NM_005100]
IL15	NM_172175	NA	NA	-2.44	Homo sapiens interleukin 15 (IL15), transcript variant 2, mRNA [NM_172175]
ANXA1	NM_000700	NA	NA	-2.57	Homo sapiens annexin A1 (ANXA1), mRNA [NM_000700]
ID1	NM_002165	NA	NA	-2.73	Homo sapiens inhibitor of DNA binding 1, dominant negative helix-loop-helix protein (ID1), transcript variant 1, mRNA [NM_002165]
ETV7	NM_016135	NA	NA	-2.74	Homo sapiens ets variant 7 (ETV7), transcript variant 1, mRNA [NM_016135]
IL28B	NM_172139	NA	NA	-2.61	Homo sapiens interleukin 28B (interferon, lambda 3) (IL28B), mRNA [NM_172139]
SP6	NM_199262	NA	NA	-2.94	Homo sapiens Sp6 transcription factor (SP6), mRNA [NM_199262]
TLR3	NM_003265	NA	NA	-2.9	Homo sapiens toll-like receptor 3 (TLR3), mRNA [NM_003265]
ISG15	NM_005101	NA	NA	-4.12	Homo sapiens ISG15 ubiquitin-like modifier (ISG15), mRNA [NM_005101]
RARRES3	NM_004585	NA	NA	-3.44	Homo sapiens retinoic acid receptor responder (tazarotene induced) 3 (RARRES3), mRNA [NM_004585]
TRPS1	NM_014112	-2.38	NA	-3.35	Homo sapiens trichorhinophalangeal syndrome I (TRPS1), mRNA [NM_014112]
DAPP1	NM_014395	NA	NA	-2.82	Homo sapiens dual adaptor of phosphotyrosine and 3-phosphoinositides (DAPP1), mRNA [NM_014395]
CFB	NM_001710	NA	NA	-3.71	Homo sapiens complement factor B (CFB), mRNA [NM_001710]
IL28A	NM_172138	NA	NA	-3.92	Homo sapiens interleukin 28A (interferon, lambda 2) (IL28A), mRNA [NM_172138]
CCL5	NM_002985	NA	NA	-4.1	Homo sapiens chemokine (C-C motif) ligand 5 (CCL5), mRNA [NM_002985]
IFNB1	NM_002176	NA	NA	-3.56	Homo sapiens interferon, beta 1, fibroblast (IFNB1), mRNA [NM_002176]
IFIT3	NM_001549	NA	NA	-5.08	Homo sapiens interferon-induced protein with tetratricopeptide repeats 3 (IFIT3), transcript variant 1, mRNA [NM_001549]
CASP1	NM_033292	NA	NA	-4.66	Homo sapiens caspase 1, apoptosis-related cysteine peptidase (interleukin 1, beta, convertase) (CASP1), transcript variant alpha, mRNA [NM_033292]
CTSD	NM_001909	NA	-3.95	-5.82	Homo sapiens cathepsin D (CTSD), mRNA [NM_001909]
