# Supplementary material for: Nuclear cathepsin D enhances TRPS1 transcriptional repressor function to regulate cell cycle progression and transformation in human breast cancer cells
Source: Oncotarget. 2015 Jun 27;6(29):28084–103. doi: 10.18632/oncotarget.4394 (PMC4695046; doi:10.18632/oncotarget.4394)
Supplement: Supplementary file 7 [file oncotarget-06-28084-s007.xlsx]

## Sheet: transformation_EMLC_FC.txt
Gene Symbol	RefSeq	TRPS1 (FC)	CATHD (FC)	TRPS1 + CATHD (FC)	Description
RASGRP1	NM_005739	4.53	NA	5.6	Homo sapiens RAS guanyl releasing protein 1 (calcium and DAG-regulated) (RASGRP1), transcript variant 1, mRNA [NM_005739]
BCL2	NM_000633	NA	NA	2.92	Homo sapiens B-cell CLL/lymphoma 2 (BCL2), nuclear gene encoding mitochondrial protein, transcript variant alpha, mRNA [NM_000633]
BCL2	NM_000657	NA	NA	2.12	Homo sapiens B-cell CLL/lymphoma 2 (BCL2), nuclear gene encoding mitochondrial protein, transcript variant beta, mRNA [NM_000657]
BTG2	NM_006763	NA	NA	2.56	Homo sapiens BTG family, member 2 (BTG2), mRNA [NM_006763]
MYB	NM_005375	NA	NA	2.53	Homo sapiens v-myb myeloblastosis viral oncogene homolog (avian) (MYB), transcript variant 2, mRNA [NM_005375]
NRCAM	NM_001037132	NA	NA	2.13	Homo sapiens neuronal cell adhesion molecule (NRCAM), transcript variant 1, mRNA [NM_001037132]
HOXB6	NM_018952	NA	NA	2.27	Homo sapiens homeobox B6 (HOXB6), mRNA [NM_018952]
ACVR2B	NM_001106	NA	NA	2.08	Homo sapiens activin A receptor, type IIB (ACVR2B), mRNA [NM_001106]
DKK1	NM_012242	NA	NA	2.05	Homo sapiens dickkopf homolog 1 (Xenopus laevis) (DKK1), mRNA [NM_012242]
TFF3	NM_003226	NA	NA	2.2	Homo sapiens trefoil factor 3 (intestinal) (TFF3), mRNA [NM_003226]
MECOM	NM_005241	2.3	NA	NA	Homo sapiens MDS1 and EVI1 complex locus (MECOM), transcript variant 2, mRNA [NM_005241]
MECOM	NM_001164000	2.51	NA	NA	Homo sapiens MDS1 and EVI1 complex locus (MECOM), transcript variant 6, mRNA [NM_001164000]
MAP2	NM_002374	NA	NA	-2.03	Homo sapiens microtubule-associated protein 2 (MAP2), transcript variant 1, mRNA [NM_002374]
MYC	NM_002467	NA	NA	-2.18	Homo sapiens v-myc myelocytomatosis viral oncogene homolog (avian) (MYC), mRNA [NM_002467]
ATF3	NM_001674	NA	NA	-2.18	Homo sapiens activating transcription factor 3 (ATF3), transcript variant 1, mRNA [NM_001674]
WNT11	NM_004626	NA	NA	-2	Homo sapiens wingless-type MMTV integration site family, member 11 (WNT11), mRNA [NM_004626]
CYR61	NM_001554	NA	NA	-2.5	Homo sapiens cysteine-rich, angiogenic inducer, 61 (CYR61), mRNA [NM_001554]
